# Supplementary material for: Arsenic trioxide augments immunogenic cell death and induces cGAS-STING-IFN pathway activation in hepatocellular carcinoma
Source: Cell Death Dis. 2024 Apr 29;15(4):300. doi: 10.1038/s41419-024-06685-8 (PMC11058202; doi:10.1038/s41419-024-06685-8)
Supplement: Supplementary file 2 — Supplementary Table 1-3 [file 41419_2024_6685_MOESM2_ESM.xlsx]

## Sheet: Supplementary Table 1
Supplementary Table 1. The list of 265-gene set
gene name
ABCB1
ACMSD
AFP
AGT
AK4
ALB
AMDHD1
AMOTL1
APOB
ARG2
ARL10
ASRGL1
BCAT1
BEND7
BICC1
C1orf115
CA2
CACHD1
CCL20
CDCA7L
CDK14
CLU
CPM
CPN1
CTTNBP2
CXCL6
CYP26B1
DHCR24
DOCK8
DZIP1L
EGLN3
ENPEP
ENPP2
EPCAM
FAAH
FABP5
FETUB
FGB
FGFR1
FZD3
FZD8
GC
GCNT4
GFRA1
GHR
GIPC2
GPAM
GRTP1
GXYLT2
HABP2
HGFAC
HOXA7
HPX
ID2
IGF2
IGSF9
IHH
IPCEF1
IRAK3
ITIH2
KANK1
LGR5
LHPP
LIFR
MAL2
MCC
MGAT4A
NCALD
NEIL3
NR5A2
PALMD
PARM1
PARP8
PDE3A
PDGFC
PID1
PIK3AP1
PKDCC
PLAC8
PROC
PROX1
PTGER4
RAB17
RASGRF2
RBP1
RBP4
RCAN2
REEP1
RFTN1
SALL2
SCRN1
SCUBE3
SDC2
SEMA4G
SEMA6A
SERPINI1
SHANK2
SLC43A3
SLC7A2
SLC9B1
SLCO1A2
SOX5
SPRY2
STARD4
SYDE2
TF
TGFBR3
TLE4
TMEM74
TNFRSF19
TNFSF4
ZBED3
ABCC2
ACKR3
ADAM11
ADAM19
ADAP1
AMIGO2
ANGPT2
ANGPTL2
ANKRD44
APLP1
ARHGAP10
ARHGAP32
ARHGDIB
ATP6V0E2
BCHE
BDNF
BEND6
BIN2
BIRC3
CALHM2
CAMK2B
CAV1
CD109
CD44
CD82
CDHR2
CHD5
CMBL
COL4A2
CPED1
CTBP2
CYP2U1
DDIT4L
DENND3
DNAH5
DNAH7
DYSF
EFCC1
EGR1
EHF
EIF4E3
ENTPD2
EPHX1
EREG
ESAM
FAM131B
FBLN2
FN1
FOXC1
FOXQ1
FSCN1
FZD6
G0S2
GFPT2
GLIPR1
GNG11
GPR137B
GSTM3
HDAC11
HIVEP3
HLX
HOXB3
HS3ST1
IDUA
IFI16
IFIH1
IFIT2
IFT57
IGFBP1
IGFBP3
IL15RA
IL20RA
IL22RA1
IRF6
ITGA2
KDM5B
KLHDC7A
LDLRAD3
LMCD1
LRP4
LTBP2
LURAP1L
LXN
MDFIC
MFSD2A
MFSD6
MLF1
MMP10
MMP13
MSANTD3
MTMR11
MYO7B
MYRF
NACC2
NCS1
NRCAM
OAS3
ORAI2
OSR1
PAQR8
PCDHB15
PDK4
PITX1
PLAU
PLCH1
PLS1
PLXNA2
PLXND1
PNPLA7
PRKCH
PSD4
PTGR1
RASSF6
RGS20
RGS22
RHBDL2
RNF130
RPS6KA2
SEMA3C
SERPINE1
SERPINE2
SHOX2
SLC16A4
SLC2A3
SLC35F2
SLC7A11
SMAGP
SPON2
STEAP2
TBC1D19
TBX15
TEC
TFAP2A
TGFA
THEM6
TLR3
TMCC2
TMEM176A
TMEM176B
TMEM40
TMTC2
TNFRSF1B
TNFRSF21
TSPAN15
TUBA4A
UGT2B7
UNC5B
VCAM1
VLDLR
VNN1
WLS
WNT5A
ZCCHC24

## Sheet: Supplementary Table 2
Supplementary Table 2. The transcriptomes of H22 cells treated with ATO
gene id	gene name	description	GO_id	GO_term	KO_ID	KO_Description	kegg_id	kegg_term	locus	log2FC (ATO vs. PBS)	Pvalue	Qvalue
ENSMUSG00000032060	Cryab	crystallin_alpha_B	GO:0050896|GO:0005623|GO:0009987|GO:0005576|GO:0005198|GO:0023052|GO:0005488|GO:0016020|GO:0032502|GO:0008152|GO:0040007|GO:0043227|GO:0019222|GO:0005886|GO:0009653|GO:0071704|GO:0048523|GO:0043229|GO:0050794|GO:0005622|GO:0043167|GO:0009986|GO:0051641|GO:0071944|GO:0012505|GO:0016043|GO:0006457|GO:0009892|GO:0006950|GO:0051716|GO:0016049|GO:0051051|GO:0045926|GO:0005212|GO:0048856|GO:0005515|GO:…	response to stimulus|cell|cellular process|extracellular region|structural molecule activity|signaling|binding|membrane|developmental process|metabolic process|growth|membrane-bounded organelle|regulation of metabolic process|plasma membrane|anatomical structure morphogenesis|organic substance metabolic process|negative regulation of cellular process|intracellular organelle|regulation of cellular…	K09542	crystallin, alpha B[-]	mmu04141|mmu04213	Protein processing in endoplasmic reticulum - Mus musculus (mouse)|Longevity regulating pathway - multiple species - Mus musculus (mouse)	9:50752758-50756633:+	10.5703	1.5622e-240	2.62184e-236
ENSMUSG00000090877	Hspa1b	heat_shock_protein_1B	GO:0005623|GO:0005488|GO:0005622|GO:0043167|GO:0097367|GO:0005515|GO:0036094|GO:0097159|GO:0005737|GO:0001882|GO:0000166|GO:0043168|GO:0017076|GO:0001883|GO:0032549|GO:0005524	cell|binding|intracellular|ion binding|carbohydrate derivative binding|protein binding|small molecule binding|organic cyclic compound binding|cytoplasm|nucleoside binding|nucleotide binding|anion binding|purine nucleotide binding|purine nucleoside binding|ribonucleoside binding|ATP binding	K03283	heat shock 70kDa protein 1/2/6/8[-]	mmu04010|mmu04144|mmu05164|mmu04141|mmu03040|mmu05162|mmu04915|mmu05145|mmu04612|mmu04213|mmu05134	MAPK signaling pathway - Mus musculus (mouse)|Endocytosis - Mus musculus (mouse)|Influenza A - Mus musculus (mouse)|Protein processing in endoplasmic reticulum - Mus musculus (mouse)|Spliceosome - Mus musculus (mouse)|Measles - Mus musculus (mouse)|Estrogen signaling pathway - Mus musculus (mouse)|Toxoplasmosis - Mus musculus (mouse)|Antigen processing and presentation - Mus musculus (mouse)|Long…	17:34956436-34959238:-	8.10242	1.2053e-192	1.01143e-188
ENSMUSG00000007033	Hspa1l	heat_shock_protein_1_like	GO:0022414|GO:0005623|GO:0009987|GO:0005576|GO:0005488|GO:0000003|GO:0032991|GO:0032502|GO:0043227|GO:0043229|GO:0044297|GO:0051050|GO:0050794|GO:0005622|GO:0043167|GO:0097367|GO:0048609|GO:0051641|GO:0016043|GO:0006457|GO:0072562|GO:0044702|GO:0005615|GO:0043234|GO:0048856|GO:0005515|GO:0019953|GO:0036094|GO:1903829|GO:0097159|GO:0051082|GO:0006810|GO:0051222|GO:0005737|GO:0032388|GO:0042026|GO:…	reproductive process|cell|cellular process|extracellular region|binding|reproduction|macromolecular complex|developmental process|membrane-bounded organelle|intracellular organelle|cell body|positive regulation of transport|regulation of cellular process|intracellular|ion binding|carbohydrate derivative binding|multicellular organismal reproductive process|cellular localization|cellular component…	K03283	heat shock 70kDa protein 1/2/6/8[-]	mmu04010|mmu04144|mmu05164|mmu04141|mmu03040|mmu05162|mmu04915|mmu05145|mmu04612|mmu04213|mmu05134	MAPK signaling pathway - Mus musculus (mouse)|Endocytosis - Mus musculus (mouse)|Influenza A - Mus musculus (mouse)|Protein processing in endoplasmic reticulum - Mus musculus (mouse)|Spliceosome - Mus musculus (mouse)|Measles - Mus musculus (mouse)|Estrogen signaling pathway - Mus musculus (mouse)|Toxoplasmosis - Mus musculus (mouse)|Antigen processing and presentation - Mus musculus (mouse)|Long…	17:34972703-34979285:+	7.94272	8.27499e-173	4.6293e-169
ENSMUSG00000091971	Hspa1a	heat_shock_protein_1A	GO:0005623|GO:0005488|GO:0005622|GO:0043167|GO:0097367|GO:0005515|GO:0036094|GO:0097159|GO:0005737|GO:0001882|GO:0000166|GO:0043168|GO:0017076|GO:0001883|GO:0032549|GO:0005524	cell|binding|intracellular|ion binding|carbohydrate derivative binding|protein binding|small molecule binding|organic cyclic compound binding|cytoplasm|nucleoside binding|nucleotide binding|anion binding|purine nucleotide binding|purine nucleoside binding|ribonucleoside binding|ATP binding	K03283	heat shock 70kDa protein 1/2/6/8[-]	mmu04010|mmu04144|mmu05164|mmu04141|mmu03040|mmu05162|mmu04915|mmu05145|mmu04612|mmu04213|mmu05134|mmu05020	MAPK signaling pathway - Mus musculus (mouse)|Endocytosis - Mus musculus (mouse)|Influenza A - Mus musculus (mouse)|Protein processing in endoplasmic reticulum - Mus musculus (mouse)|Spliceosome - Mus musculus (mouse)|Measles - Mus musculus (mouse)|Estrogen signaling pathway - Mus musculus (mouse)|Toxoplasmosis - Mus musculus (mouse)|Antigen processing and presentation - Mus musculus (mouse)|Long…	17:34969190-34972156:-	7.71803	1.46316e-169	6.13904e-166
ENSMUSG00000029019	Nppb	natriuretic_peptide_type_B	GO:0050896|GO:0005623|GO:0009987|GO:0005576|GO:0023052|GO:0005488|GO:0032991|GO:0032502|GO:0008152|GO:0040007|GO:0051707|GO:0009607|GO:0043227|GO:0071704|GO:0048523|GO:0043229|GO:0051050|GO:0009605|GO:0050794|GO:0006807|GO:0009058|GO:0005622|GO:0016043|GO:0006950|GO:0051716|GO:0032844|GO:0005615|GO:0016049|GO:0043234|GO:0045926|GO:0048856|GO:0005515|GO:0048589|GO:0044237|GO:0040008|GO:0008283|GO:…	response to stimulus|cell|cellular process|extracellular region|signaling|binding|macromolecular complex|developmental process|metabolic process|growth|response to other organism|response to biotic stimulus|membrane-bounded organelle|organic substance metabolic process|negative regulation of cellular process|intracellular organelle|positive regulation of transport|response to external stimulus|re…	K12335	natriuretic peptide B[-]	mmu04714|mmu04022|mmu04270	Thermogenesis - Mus musculus (mouse)|cGMP-PKG signaling pathway - Mus musculus (mouse)|Vascular smooth muscle contraction - Mus musculus (mouse)	4:147985788-147987205:+	7.07607	7.32803e-155	2.45972e-151
ENSMUSG00000078915	Hsp25-ps1	heat_shock_protein_25_pseudogene_1	-	-	-	-	-	-	13:45078498-45079127:-	6.56513	1.69605e-145	4.74415e-142
ENSMUSG00000046474	Krtap4-16	keratin_associated_protein_4_16	GO:0005623|GO:0032502|GO:0043229|GO:0005622|GO:0007568|GO:0005882|GO:0045095|GO:0042633|GO:0005856|GO:0045111	cell|developmental process|intracellular organelle|intracellular|aging|intermediate filament|keratin filament|hair cycle|cytoskeleton|intermediate filament cytoskeleton	-	-	-	-	11:99850655-99851608:-	9.99897	5.25782e-139	1.2606e-135
ENSMUSG00000004951	Hspb1	heat_shock_protein_1	GO:0050896|GO:0030054|GO:0005623|GO:0009987|GO:0005576|GO:0023052|GO:0005488|GO:0032991|GO:0016020|GO:0007610|GO:0032502|GO:0008152|GO:0040011|GO:0051707|GO:0009607|GO:0048646|GO:0043227|GO:0007155|GO:0019222|GO:0005886|GO:0023051|GO:0009653|GO:0050795|GO:0071704|GO:0048523|GO:0043229|GO:0048870|GO:0009893|GO:0009605|GO:0050794|GO:0009058|GO:0005622|GO:0071944|GO:0030234|GO:0009892|GO:0006950|GO:…	response to stimulus|cell junction|cell|cellular process|extracellular region|signaling|binding|macromolecular complex|membrane|behavior|developmental process|metabolic process|locomotion|response to other organism|response to biotic stimulus|anatomical structure formation involved in morphogenesis|membrane-bounded organelle|cell adhesion|regulation of metabolic process|plasma membrane|regulation…	K04455	heat shock protein beta-1[-]	mmu04010|mmu05146|mmu04370	MAPK signaling pathway - Mus musculus (mouse)|Amoebiasis - Mus musculus (mouse)|VEGF signaling pathway - Mus musculus (mouse)	5:135887919-135889563:+	6.05283	8.14643e-135	1.70902e-131
ENSMUSG00000005413	Hmox1	heme_oxygenase_1	GO:0050896|GO:0005623|GO:0009987|GO:0023052|GO:0005488|GO:0004871|GO:0003824|GO:0002376|GO:0016020|GO:0032502|GO:0008152|GO:0031224|GO:0002262|GO:0048646|GO:0043227|GO:0005789|GO:0006955|GO:0031090|GO:0016787|GO:0019222|GO:0005886|GO:0023051|GO:0009653|GO:0071704|GO:0002684|GO:0048523|GO:0043229|GO:0009605|GO:0050794|GO:0006807|GO:0009058|GO:0005622|GO:0043167|GO:0051641|GO:0071944|GO:0012505|GO:…	response to stimulus|cell|cellular process|signaling|binding|signal transducer activity|catalytic activity|immune system process|membrane|developmental process|metabolic process|intrinsic component of membrane|myeloid cell homeostasis|anatomical structure formation involved in morphogenesis|membrane-bounded organelle|endoplasmic reticulum membrane|immune response|organelle membrane|hydrolase acti…	K00510	heme oxygenase 1[1.14.14.18]	mmu01100|mmu05200|mmu05225|mmu05418|mmu05206|mmu04066|mmu04978|mmu00860|mmu04216	Metabolic pathways - Mus musculus (mouse)|Pathways in cancer - Mus musculus (mouse)|Hepatocellular carcinoma - Mus musculus (mouse)|Fluid shear stress and atherosclerosis - Mus musculus (mouse)|MicroRNAs in cancer - Mus musculus (mouse)|HIF-1 signaling pathway - Mus musculus (mouse)|Mineral absorption - Mus musculus (mouse)|Porphyrin and chlorophyll metabolism - Mus musculus (mouse)|Ferroptosis -…	8:75093591-75100596:+	5.96868	1.10335e-129	2.0575e-126
ENSMUSG00000029468	P2rx7	purinergic_receptor_P2X_ligand_gated_ion_channel_7	GO:0050896|GO:0005215|GO:0030054|GO:0005623|GO:0009987|GO:0023052|GO:0045202|GO:0005488|GO:0004871|GO:0002376|GO:0016020|GO:0032502|GO:0008152|GO:0051707|GO:0044089|GO:0009607|GO:0031224|GO:0043227|GO:0006955|GO:0031594|GO:0005911|GO:0031090|GO:0007155|GO:0019222|GO:0019835|GO:0005886|GO:0023051|GO:0009653|GO:0001776|GO:0071704|GO:0002684|GO:0048523|GO:0043229|GO:0001909|GO:0044297|GO:0051050|GO:…	response to stimulus|transporter activity|cell junction|cell|cellular process|signaling|synapse|binding|signal transducer activity|immune system process|membrane|developmental process|metabolic process|response to other organism|positive regulation of cellular component biogenesis|response to biotic stimulus|intrinsic component of membrane|membrane-bounded organelle|immune response|neuromuscular …	K05220	P2X purinoceptor 7[-]	mmu04080|mmu04621|mmu04020	Neuroactive ligand-receptor interaction - Mus musculus (mouse)|NOD-like receptor signaling pathway - Mus musculus (mouse)|Calcium signaling pathway - Mus musculus (mouse)	5:122643911-122691432:+	7.35574	1.47835e-114	2.48111e-111
ENSMUSG00000005483	Dnajb1	DnaJ_Hsp40_homolog_subfamily_B_member_1	GO:0005623|GO:0009987|GO:0005576|GO:0005488|GO:0008152|GO:0043227|GO:0019222|GO:0048523|GO:0043229|GO:0009893|GO:0050794|GO:0005622|GO:0016043|GO:0030234|GO:0006457|GO:0005515|GO:1903561|GO:0070062|GO:0051082|GO:0005737|GO:0090083|GO:0050790|GO:0042026|GO:0043085|GO:0008047|GO:0031072|GO:0019899|GO:0061077|GO:0051087|GO:0031982|GO:0043231|GO:0022607|GO:0051128|GO:0005634|GO:0001671|GO:0051084|GO:…	cell|cellular process|extracellular region|binding|metabolic process|membrane-bounded organelle|regulation of metabolic process|negative regulation of cellular process|intracellular organelle|positive regulation of metabolic process|regulation of cellular process|intracellular|cellular component organization|enzyme regulator activity|protein folding|protein binding|extracellular vesicle|extracell…	K09507	DnaJ homolog subfamily B member 1[-]	mmu05164|mmu04141	Influenza A - Mus musculus (mouse)|Protein processing in endoplasmic reticulum - Mus musculus (mouse)	8:83608175-83611902:+	5.12078	1.77426e-107	2.70704e-104
ENSMUSG00000047562	Mmp10	matrix_metallopeptidase_10	GO:0009987|GO:0005576|GO:0005488|GO:0031012|GO:0003824|GO:0008152|GO:0040011|GO:0016787|GO:0005578|GO:0071704|GO:0048870|GO:0050794|GO:0043167|GO:0040012|GO:0009056|GO:0008233|GO:0019538|GO:0043169|GO:0051270|GO:2000145|GO:0016477|GO:0006928|GO:0044236|GO:0046872|GO:0030334|GO:0006508|GO:0030574|GO:0032963|GO:0008237|GO:0005509|GO:0046914|GO:0004175|GO:0004222|GO:0008270	cellular process|extracellular region|binding|extracellular matrix|catalytic activity|metabolic process|locomotion|hydrolase activity|proteinaceous extracellular matrix|organic substance metabolic process|cell motility|regulation of cellular process|ion binding|regulation of locomotion|catabolic process|peptidase activity|protein metabolic process|cation binding|regulation of cellular component m…	-	-	-	-	9:7502352-7510238:+	6.90286	1.08642e-97	1.51944e-94
ENSMUSG00000053797	Krt16	keratin_16	GO:0050896|GO:0005623|GO:0009987|GO:0005576|GO:0005198|GO:0005488|GO:0002376|GO:0032502|GO:0040011|GO:0005200|GO:0043227|GO:0006955|GO:0009653|GO:0048523|GO:0043229|GO:0048870|GO:0050794|GO:0005622|GO:0016043|GO:0006950|GO:0040013|GO:0048856|GO:0005515|GO:1903561|GO:0040012|GO:0070062|GO:0031424|GO:0009888|GO:0048871|GO:0006952|GO:0042592|GO:0007568|GO:2000146|GO:0048869|GO:0051270|GO:0051271|GO:…	response to stimulus|cell|cellular process|extracellular region|structural molecule activity|binding|immune system process|developmental process|locomotion|structural constituent of cytoskeleton|membrane-bounded organelle|immune response|anatomical structure morphogenesis|negative regulation of cellular process|intracellular organelle|cell motility|regulation of cellular process|intracellular|cel…	K07604	type I keratin, acidic[-]	mmu04915	Estrogen signaling pathway - Mus musculus (mouse)	11:100246091-100248902:-	6.7226	8.87562e-93	1.14584e-89
ENSMUSG00000031765	Mt1	metallothionein_1	GO:0050896|GO:0005623|GO:0009987|GO:0023052|GO:0005488|GO:0040007|GO:0043227|GO:0048523|GO:0043229|GO:0050794|GO:0005622|GO:0043167|GO:0006950|GO:0051716|GO:0045926|GO:0040008|GO:0019725|GO:0005737|GO:0010035|GO:0007154|GO:0042592|GO:0009636|GO:0008219|GO:0043169|GO:0007165|GO:0010273|GO:0010941|GO:0043231|GO:0060548|GO:0005634|GO:0071241|GO:1901214|GO:0070997|GO:1901215|GO:0046688|GO:0046872|GO:…	response to stimulus|cell|cellular process|signaling|binding|growth|membrane-bounded organelle|negative regulation of cellular process|intracellular organelle|regulation of cellular process|intracellular|ion binding|response to stress|cellular response to stimulus|negative regulation of growth|regulation of growth|cellular homeostasis|cytoplasm|response to inorganic substance|cell communication|h…	K14739	metallothionein 1/2[-]	mmu04978	Mineral absorption - Mus musculus (mouse)	8:94179089-94180325:+	4.34014	3.06539e-85	3.67474e-82
ENSMUSG00000031762	Mt2	metallothionein_2	GO:0050896|GO:0005623|GO:0009987|GO:0023052|GO:0005488|GO:0040007|GO:0043227|GO:0043229|GO:0050794|GO:0005622|GO:0043167|GO:0006950|GO:0051716|GO:0045926|GO:0040008|GO:0019725|GO:0005737|GO:0010035|GO:0007154|GO:0042592|GO:0009636|GO:0043169|GO:0007165|GO:0010273|GO:0043231|GO:0005634|GO:0071241|GO:0046688|GO:0046872|GO:0055082|GO:0048471|GO:0010043|GO:0010038|GO:0035556|GO:0048878|GO:0046914|GO:…	response to stimulus|cell|cellular process|signaling|binding|growth|membrane-bounded organelle|intracellular organelle|regulation of cellular process|intracellular|ion binding|response to stress|cellular response to stimulus|negative regulation of growth|regulation of growth|cellular homeostasis|cytoplasm|response to inorganic substance|cell communication|homeostatic process|response to toxic sub…	K14739	metallothionein 1/2[-]	mmu04978	Mineral absorption - Mus musculus (mouse)	8:94172618-94173567:+	4.24696	8.70747e-83	9.7425e-80
ENSMUSG00000020658	Efr3b	EFR3_homolog_B_S._cerevisiae_	GO:0005488	binding	-	-	-	-	12:3962554-4038915:-	7.57044	1.0179e-81	1.06771e-78
ENSMUSG00000021708	Rasgrf2	RAS_protein_specific_guanine_nucleotide_releasing_factor_2	GO:0050896|GO:0005623|GO:0009987|GO:0023052|GO:0005488|GO:0008152|GO:0019222|GO:0023051|GO:0005085|GO:0009893|GO:0050794|GO:0005622|GO:0051716|GO:0005515|GO:0006810|GO:0050790|GO:0007154|GO:0055085|GO:0043085|GO:0009966|GO:0010646|GO:0010469|GO:0007165|GO:0050803|GO:0005088|GO:0050804|GO:0007267|GO:0050806|GO:0034765|GO:0005089|GO:0034220|GO:0060291|GO:0006811|GO:0043269|GO:0007166|GO:0022898|GO:…	response to stimulus|cell|cellular process|signaling|binding|metabolic process|regulation of metabolic process|regulation of signaling|guanyl-nucleotide exchange factor activity|positive regulation of metabolic process|regulation of cellular process|intracellular|cellular response to stimulus|protein binding|transport|regulation of catalytic activity|cell communication|transmembrane transport|pos…	K12326	Ras-specific guanine nucleotide-releasing factor 2[-]	mmu04010|mmu04014	MAPK signaling pathway - Mus musculus (mouse)|Ras signaling pathway - Mus musculus (mouse)	13:91880400-92131656:-	Inf	3.51462e-80	3.46976e-77
ENSMUSG00000053581	Zfand2a	zinc_finger_AN1_type_domain_2A	GO:0050896|GO:0005623|GO:0009987|GO:0005488|GO:0032991|GO:0008152|GO:0043227|GO:0019222|GO:0071704|GO:0043229|GO:0009893|GO:0050794|GO:0005622|GO:0043167|GO:0051716|GO:0043234|GO:0005515|GO:0044237|GO:0009056|GO:0005737|GO:0019538|GO:0043169|GO:0046685|GO:0000502|GO:0031325|GO:0043231|GO:0031323|GO:0005634|GO:0051247|GO:0051246|GO:0044267|GO:0030163|GO:0046872|GO:0032270|GO:0045732|GO:0006508|GO:…	response to stimulus|cell|cellular process|binding|macromolecular complex|metabolic process|membrane-bounded organelle|regulation of metabolic process|organic substance metabolic process|intracellular organelle|positive regulation of metabolic process|regulation of cellular process|intracellular|ion binding|cellular response to stimulus|protein complex|protein binding|cellular metabolic process|c…	-	-	-	-	5:139471211-139484549:-	4.15437	4.21484e-80	3.92987e-77
ENSMUSG00000021453	Gadd45g	growth_arrest_and_DNA_damage_inducible_45_gamma	GO:0050896|GO:0005623|GO:0009987|GO:0023052|GO:0005488|GO:0002376|GO:0032502|GO:0008152|GO:0043227|GO:0006955|GO:0007155|GO:0019222|GO:0023051|GO:0071704|GO:0048523|GO:0043229|GO:0009893|GO:0050794|GO:0005622|GO:0009892|GO:0006950|GO:0051716|GO:0048856|GO:0005515|GO:0044237|GO:0002520|GO:0006793|GO:0043086|GO:0033554|GO:0002287|GO:0005737|GO:0050790|GO:0031324|GO:0007154|GO:0019538|GO:0008219|GO:…	response to stimulus|cell|cellular process|signaling|binding|immune system process|developmental process|metabolic process|membrane-bounded organelle|immune response|cell adhesion|regulation of metabolic process|regulation of signaling|organic substance metabolic process|negative regulation of cellular process|intracellular organelle|positive regulation of metabolic process|regulation of cellular…	K04402	growth arrest and DNA-damage-inducible protein[-]	mmu05200|mmu04010|mmu05169|mmu04218|mmu05202|mmu05225|mmu05226|mmu05224|mmu04068|mmu04210|mmu04110|mmu05222|mmu05210|mmu05212|mmu05214|mmu05220|mmu05218|mmu04115|mmu05223|mmu05217|mmu05213|mmu05216	Pathways in cancer - Mus musculus (mouse)|MAPK signaling pathway - Mus musculus (mouse)|Epstein-Barr virus infection - Mus musculus (mouse)|Cellular senescence - Mus musculus (mouse)|Transcriptional misregulation in cancer - Mus musculus (mouse)|Hepatocellular carcinoma - Mus musculus (mouse)|Gastric cancer - Mus musculus (mouse)|Breast cancer - Mus musculus (mouse)|FoxO signaling pathway - Mus m…	13:51846678-51848468:+	4.30644	6.27454e-80	5.5424e-77
ENSMUSG00000089945	Pakap	paralemmin_A_kinase_anchor_protein	GO:0009987|GO:0005488|GO:0016020|GO:0032502|GO:0009653|GO:0050794|GO:0016043|GO:0048856|GO:0005515|GO:0050793|GO:0008360|GO:0048869|GO:0051128|GO:0022604|GO:0000902	cellular process|binding|membrane|developmental process|anatomical structure morphogenesis|regulation of cellular process|cellular component organization|anatomical structure development|protein binding|regulation of developmental process|regulation of cell shape|cellular developmental process|regulation of cellular component organization|regulation of cell morphogenesis|cell morphogenesis	-	-	-	-	4:57568179-57896984:+	5.72007	8.51683e-80	7.1469e-77
ENSMUSG00000103034	Gm8797	predicted_pseudogene_8797	GO:0005488|GO:0005515	binding|protein binding	-	-	-	-	3:5750806-5751295:+	4.22228	1.69657e-79	1.35589e-76
ENSMUSG00000019505	Ubb	ubiquitin_B	GO:0022414|GO:0050896|GO:0005623|GO:0009987|GO:0048511|GO:0005576|GO:0023052|GO:0005488|GO:0000003|GO:0032502|GO:0008152|GO:0043227|GO:0019222|GO:0023051|GO:0009653|GO:0071704|GO:0043229|GO:0044297|GO:0009893|GO:0051321|GO:0050794|GO:0005622|GO:0051641|GO:0016043|GO:0042995|GO:0003006|GO:0007623|GO:0044702|GO:0051716|GO:0005615|GO:0048856|GO:0005515|GO:1903561|GO:0044237|GO:0009056|GO:0043209|GO:…	reproductive process|response to stimulus|cell|cellular process|rhythmic process|extracellular region|signaling|binding|reproduction|developmental process|metabolic process|membrane-bounded organelle|regulation of metabolic process|regulation of signaling|anatomical structure morphogenesis|organic substance metabolic process|intracellular organelle|cell body|positive regulation of metabolic proce…	K04551	ubiquitin B[-]	mmu04144|mmu05167|mmu05012|mmu04137	Endocytosis - Mus musculus (mouse)|Kaposi sarcoma-associated herpesvirus infection - Mus musculus (mouse)|Parkinson disease - Mus musculus (mouse)|Mitophagy - animal - Mus musculus (mouse)	11:62551171-62553213:+	4.10566	1.24929e-76	9.53035e-74
ENSMUSG00000095550	Gm21671	predicted_gene_21671	-	-	-	-	-	-	5:25948253-25954417:-	7.70024	4.21433e-76	3.07518e-73
ENSMUSG00000050359	Sprr1a	small_proline_rich_protein_1A	GO:0005623|GO:0009987|GO:0005198|GO:0005488|GO:0016020|GO:0032502|GO:0008152|GO:0005886|GO:0071704|GO:0005622|GO:0060090|GO:0071944|GO:0048856|GO:0005515|GO:0044237|GO:0031424|GO:0009888|GO:0005737|GO:0019538|GO:0030674|GO:0048869|GO:0007275|GO:0048513|GO:0001533|GO:0043588|GO:0043412|GO:0044267|GO:0030154|GO:0036211|GO:0060429|GO:0008544|GO:0030855|GO:0030216|GO:0006464|GO:0009913|GO:0018149	cell|cellular process|structural molecule activity|binding|membrane|developmental process|metabolic process|plasma membrane|organic substance metabolic process|intracellular|binding, bridging|cell periphery|anatomical structure development|protein binding|cellular metabolic process|keratinization|tissue development|cytoplasm|protein metabolic process|protein binding, bridging|cellular development…	-	-	-	-	3:92483952-92485895:-	7.69598	5.93716e-76	4.15181e-73
ENSMUSG00000067338	Tuba3b	tubulin_alpha_3B	GO:0005623|GO:0009987|GO:0005198|GO:0005488|GO:0003824|GO:0032991|GO:0008152|GO:0005200|GO:0016787|GO:0043229|GO:0005622|GO:0043167|GO:0097367|GO:0016043|GO:0043234|GO:0036094|GO:0097159|GO:0005737|GO:0005874|GO:0001882|GO:0016817|GO:0000166|GO:0043168|GO:0022607|GO:0007017|GO:0017076|GO:0001883|GO:0016818|GO:0006461|GO:0005856|GO:0032549|GO:0015630|GO:0032561|GO:0034622|GO:0005525|GO:0016462|GO:…	cell|cellular process|structural molecule activity|binding|catalytic activity|macromolecular complex|metabolic process|structural constituent of cytoskeleton|hydrolase activity|intracellular organelle|intracellular|ion binding|carbohydrate derivative binding|cellular component organization|protein complex|small molecule binding|organic cyclic compound binding|cytoplasm|microtubule|nucleoside bind…	K07374	tubulin alpha[-]	mmu04145|mmu04530|mmu04210|mmu04540	Phagosome - Mus musculus (mouse)|Tight junction - Mus musculus (mouse)|Apoptosis - Mus musculus (mouse)|Gap junction - Mus musculus (mouse)	6:145615757-145621479:+	6.41637	8.0414e-76	5.39836e-73
ENSMUSG00000038094	Atp13a4	ATPase_type_13A4	GO:0005215|GO:0005623|GO:0009987|GO:0005488|GO:0003824|GO:0016020|GO:0008152|GO:0031224|GO:0043227|GO:0005789|GO:0031090|GO:0016787|GO:0005886|GO:0043229|GO:0005622|GO:0043167|GO:0097367|GO:0071944|GO:0012505|GO:0036094|GO:0042175|GO:0022857|GO:0097159|GO:0019725|GO:0006810|GO:0005783|GO:0005737|GO:0098588|GO:0022891|GO:0042592|GO:0055085|GO:0001882|GO:0043169|GO:0016817|GO:0005887|GO:0000166|GO:…	transporter activity|cell|cellular process|binding|catalytic activity|membrane|metabolic process|intrinsic component of membrane|membrane-bounded organelle|endoplasmic reticulum membrane|organelle membrane|hydrolase activity|plasma membrane|intracellular organelle|intracellular|ion binding|carbohydrate derivative binding|cell periphery|endomembrane system|small molecule binding|nuclear outer memb…	-	-	-	-	16:29395853-29544864:-	4.71303	8.71964e-76	5.62853e-73
ENSMUSG00000026628	Atf3	activating_transcription_factor_3	GO:0050896|GO:0001071|GO:0005623|GO:0009987|GO:0023052|GO:0005488|GO:0032991|GO:0032502|GO:0008152|GO:0003700|GO:0043227|GO:0019222|GO:0023051|GO:0071704|GO:0048523|GO:0043229|GO:0009893|GO:0009605|GO:0050794|GO:0006807|GO:0009058|GO:0005622|GO:0009892|GO:0006950|GO:0051716|GO:0043234|GO:0048856|GO:0005515|GO:0044237|GO:0008283|GO:0023057|GO:0097159|GO:0006793|GO:0033554|GO:0046483|GO:0009991|GO:…	response to stimulus|nucleic acid binding transcription factor activity|cell|cellular process|signaling|binding|macromolecular complex|developmental process|metabolic process|transcription factor activity, sequence-specific DNA binding|membrane-bounded organelle|regulation of metabolic process|regulation of signaling|organic substance metabolic process|negative regulation of cellular process|intr…	-	-	-	-	1:191170296-191218039:-	4.06673	1.37781e-73	8.56436e-71
ENSMUSG00000057933	Gsta2	glutathione_S_transferase_alpha_2_Yc2_	GO:0050896|GO:0009987|GO:0005576|GO:0005488|GO:0003824|GO:0008152|GO:0043227|GO:0071704|GO:0016740|GO:0006807|GO:0005515|GO:1903561|GO:0044237|GO:0070062|GO:0016765|GO:0006790|GO:0031982|GO:0010033|GO:0006518|GO:0004364|GO:0014070|GO:0006749|GO:0080184|GO:0035634	response to stimulus|cellular process|extracellular region|binding|catalytic activity|metabolic process|membrane-bounded organelle|organic substance metabolic process|transferase activity|nitrogen compound metabolic process|protein binding|extracellular vesicle|cellular metabolic process|extracellular exosome|transferase activity, transferring alkyl or aryl (other than methyl) groups|sulfur compo…	K00799	glutathione S-transferase[2.5.1.18]	mmu05200|mmu05225|mmu05418|mmu05204|mmu00983|mmu01524|mmu00982|mmu00980|mmu00480	Pathways in cancer - Mus musculus (mouse)|Hepatocellular carcinoma - Mus musculus (mouse)|Fluid shear stress and atherosclerosis - Mus musculus (mouse)|Chemical carcinogenesis - Mus musculus (mouse)|Drug metabolism - other enzymes - Mus musculus (mouse)|Platinum drug resistance - Mus musculus (mouse)|Drug metabolism - cytochrome P450 - Mus musculus (mouse)|Metabolism of xenobiotics by cytochrome …	9:78331018-78355788:-	5.30195	2.62662e-73	1.57438e-70
ENSMUSG00000026604	Ptpn14	protein_tyrosine_phosphatase_non_receptor_type_14	GO:0000988|GO:0005623|GO:0009987|GO:0005488|GO:0003824|GO:0032502|GO:0008152|GO:0048646|GO:0043227|GO:0016787|GO:0019222|GO:0009653|GO:0071704|GO:0048523|GO:0043229|GO:0050794|GO:0006807|GO:0009058|GO:0005622|GO:0051641|GO:0048856|GO:0005515|GO:0044237|GO:0000989|GO:0008283|GO:0016788|GO:0006793|GO:0006810|GO:0008285|GO:0046483|GO:0005737|GO:1901360|GO:0044249|GO:0001945|GO:0019538|GO:0060341|GO:…	transcription factor activity, protein binding|cell|cellular process|binding|catalytic activity|developmental process|metabolic process|anatomical structure formation involved in morphogenesis|membrane-bounded organelle|hydrolase activity|regulation of metabolic process|anatomical structure morphogenesis|organic substance metabolic process|negative regulation of cellular process|intracellular org…	-	-	-	-	1:189728268-189876695:+	5.86664	2.25489e-72	1.30496e-69
ENSMUSG00000029093	Sorcs2	sortilin_related_VPS10_domain_containing_receptor_2	GO:0005488|GO:0016020|GO:0031224|GO:0005515|GO:0016021	binding|membrane|intrinsic component of membrane|protein binding|integral component of membrane	-	-	-	-	5:36017180-36398139:-	8.0089	3.46772e-71	1.93996e-68
ENSMUSG00000033825	Tpsb2	tryptase_beta_2	GO:0050896|GO:0005576|GO:0005488|GO:0031012|GO:0003824|GO:0008152|GO:0016787|GO:0071704|GO:0043167|GO:0097367|GO:0006950|GO:0005615|GO:0005515|GO:0006952|GO:0008201|GO:0005539|GO:0008233|GO:0019538|GO:0043168|GO:0017171|GO:0008236|GO:0006954|GO:0006508|GO:0004252|GO:0004175	response to stimulus|extracellular region|binding|extracellular matrix|catalytic activity|metabolic process|hydrolase activity|organic substance metabolic process|ion binding|carbohydrate derivative binding|response to stress|extracellular space|protein binding|defense response|heparin binding|glycosaminoglycan binding|peptidase activity|protein metabolic process|anion binding|serine hydrolase ac…	-	-	-	-	17:25366550-25368094:+	Inf	1.01724e-70	5.50718e-68
ENSMUSG00000041827	Oasl1	2_5_oligoadenylate_synthetase_like_1	GO:0050896|GO:0005623|GO:0009987|GO:0005488|GO:0003824|GO:0002376|GO:0016020|GO:0008152|GO:0051707|GO:0009607|GO:0043227|GO:0006955|GO:0048523|GO:0043229|GO:0016740|GO:0009605|GO:0050794|GO:0005622|GO:0043167|GO:0097367|GO:0006950|GO:0005515|GO:0036094|GO:0097159|GO:0005737|GO:0006952|GO:0009615|GO:0001882|GO:0050792|GO:0098542|GO:0043207|GO:0003676|GO:0000166|GO:0016032|GO:0048525|GO:0045087|GO:…	response to stimulus|cell|cellular process|binding|catalytic activity|immune system process|membrane|metabolic process|response to other organism|response to biotic stimulus|membrane-bounded organelle|immune response|negative regulation of cellular process|intracellular organelle|transferase activity|response to external stimulus|regulation of cellular process|intracellular|ion binding|carbohydra…	K14608	2';-5';-oligoadenylate synthase-like protein[-]	mmu05165	Human papillomavirus infection - Mus musculus (mouse)	5:114923240-114937915:+	5.03931	1.05681e-70	5.54264e-68
ENSMUSG00000022951	Rcan1	regulator_of_calcineurin_1	GO:0050896|GO:0005623|GO:0009987|GO:0023052|GO:0005488|GO:0007610|GO:0032502|GO:0008152|GO:0040011|GO:0043227|GO:0019222|GO:0023051|GO:0071704|GO:0048523|GO:0043229|GO:0009605|GO:0050794|GO:0007626|GO:0005622|GO:0044708|GO:0030234|GO:0031987|GO:0006950|GO:0051716|GO:0048856|GO:0005515|GO:0044237|GO:0050793|GO:0045595|GO:0007611|GO:0006793|GO:0006979|GO:0009888|GO:0009725|GO:0005737|GO:0050790|GO:…	response to stimulus|cell|cellular process|signaling|binding|behavior|developmental process|metabolic process|locomotion|membrane-bounded organelle|regulation of metabolic process|regulation of signaling|organic substance metabolic process|negative regulation of cellular process|intracellular organelle|response to external stimulus|regulation of cellular process|locomotory behavior|intracellular|…	K17901	calcipressin-1[-]	mmu05167|mmu04921|mmu04919	Kaposi sarcoma-associated herpesvirus infection - Mus musculus (mouse)|Oxytocin signaling pathway - Mus musculus (mouse)|Thyroid hormone signaling pathway - Mus musculus (mouse)	16:92391953-92466146:-	4.46203	3.51304e-69	1.78665e-66
ENSMUSG00000062345	Serpinb2	serine_or_cysteine_peptidase_inhibitor_clade_B_member_2	GO:0050896|GO:0005623|GO:0009987|GO:0005576|GO:0008152|GO:0019222|GO:0071704|GO:0048523|GO:0050794|GO:0005622|GO:0030234|GO:0009892|GO:0006950|GO:0005615|GO:0044237|GO:0043086|GO:0009611|GO:0005737|GO:0050790|GO:0031324|GO:0019538|GO:0008219|GO:0010941|GO:0004857|GO:0031323|GO:0060548|GO:0044092|GO:0032269|GO:0051346|GO:0051246|GO:0044267|GO:0051248|GO:0043069|GO:0043067|GO:0042060|GO:0030414|GO:…	response to stimulus|cell|cellular process|extracellular region|metabolic process|regulation of metabolic process|organic substance metabolic process|negative regulation of cellular process|regulation of cellular process|intracellular|enzyme regulator activity|negative regulation of metabolic process|response to stress|extracellular space|cellular metabolic process|negative regulation of catalyti…	K19821	plasminogen activator inhibitor 2[-]	mmu04610	Complement and coagulation cascades - Mus musculus (mouse)	1:107511423-107535478:+	4.96984	1.05789e-67	5.22192e-65
ENSMUSG00000073116	Gm10471	predicted_gene_10471	-	-	-	-	-	-	5:26082574-26089291:-	5.60244	1.68919e-67	8.09991e-65
ENSMUSG00000025196	Cpn1	carboxypeptidase_N_polypeptide_1	GO:0050896|GO:0009987|GO:0005576|GO:0005488|GO:0003824|GO:0008152|GO:0016787|GO:0071704|GO:0006807|GO:0043167|GO:0005615|GO:0044237|GO:0009056|GO:0009725|GO:0008233|GO:0019538|GO:0043169|GO:0010033|GO:0046872|GO:0006518|GO:0043171|GO:0006508|GO:0014070|GO:0048545|GO:0033993|GO:0010815|GO:0008237|GO:0031960|GO:0046914|GO:0008238|GO:0008235|GO:0004180|GO:0008270|GO:0051384|GO:0004181	response to stimulus|cellular process|extracellular region|binding|catalytic activity|metabolic process|hydrolase activity|organic substance metabolic process|nitrogen compound metabolic process|ion binding|extracellular space|cellular metabolic process|catabolic process|response to hormone|peptidase activity|protein metabolic process|cation binding|response to organic substance|metal ion binding…	-	-	-	-	19:43956307-43986556:-	6.99072	2.94595e-67	1.37339e-64
ENSMUSG00000050824	Sstr5	somatostatin_receptor_5	GO:0050896|GO:0005623|GO:0009987|GO:0023052|GO:0005488|GO:0004871|GO:0016020|GO:0031224|GO:0005886|GO:0023051|GO:0048523|GO:0050794|GO:0038023|GO:0005622|GO:0051641|GO:0071944|GO:0042995|GO:0051716|GO:0033218|GO:0004872|GO:0005515|GO:0008283|GO:0006810|GO:0008285|GO:0009725|GO:0005737|GO:0007154|GO:0042592|GO:0051302|GO:0042277|GO:0060341|GO:0005887|GO:0010646|GO:0032880|GO:0032940|GO:0007165|GO:…	response to stimulus|cell|cellular process|signaling|binding|signal transducer activity|membrane|intrinsic component of membrane|plasma membrane|regulation of signaling|negative regulation of cellular process|regulation of cellular process|signaling receptor activity|intracellular|cellular localization|cell periphery|cell projection|cellular response to stimulus|amide binding|receptor activity|pr…	K04221	somatostatin receptor 5[-]	mmu04080|mmu04024	Neuroactive ligand-receptor interaction - Mus musculus (mouse)|cAMP signaling pathway - Mus musculus (mouse)	17:25489875-25497288:-	Inf	3.59357e-67	1.63002e-64
ENSMUSG00000093752	Gm20716	predicted_gene_20716	GO:0005623|GO:0009987|GO:0003824|GO:0016020|GO:0008152|GO:0043227|GO:0005789|GO:0031090|GO:0071704|GO:0043229|GO:0016740|GO:0009058|GO:0005622|GO:0012505|GO:0044237|GO:0042175|GO:0006793|GO:0005783|GO:0005737|GO:0098588|GO:0044249|GO:0019538|GO:0005975|GO:0016757|GO:0006486|GO:0019637|GO:0043231|GO:0006629|GO:0044255|GO:0035268|GO:0016758|GO:0009100|GO:0043412|GO:0044267|GO:0070085|GO:0006644|GO:…	cell|cellular process|catalytic activity|membrane|metabolic process|membrane-bounded organelle|endoplasmic reticulum membrane|organelle membrane|organic substance metabolic process|intracellular organelle|transferase activity|biosynthetic process|intracellular|endomembrane system|cellular metabolic process|nuclear outer membrane-endoplasmic reticulum membrane network|phosphorus metabolic process|…	-	-	-	-	2:168180986-168230364:-	Inf	8.70374e-67	3.84408e-64
ENSMUSG00000059645	Gm7361	predicted_gene_7361	-	-	-	-	-	-	5:26257691-26264308:+	5.38927	1.24271e-66	5.34781e-64
ENSMUSG00000008348	Ubc	ubiquitin_C	GO:0005623|GO:0009987|GO:0048511|GO:0005576|GO:0005488|GO:0043227|GO:0043229|GO:0005622|GO:0007623|GO:0005615|GO:0005515|GO:1903561|GO:0043209|GO:0097159|GO:0070062|GO:0019725|GO:0005737|GO:0042592|GO:0019899|GO:0003676|GO:0031982|GO:0043231|GO:0005634|GO:0003723|GO:0005654|GO:0002020|GO:0010992|GO:0005829|GO:0031981|GO:0044822	cell|cellular process|rhythmic process|extracellular region|binding|membrane-bounded organelle|intracellular organelle|intracellular|circadian rhythm|extracellular space|protein binding|extracellular vesicle|myelin sheath|organic cyclic compound binding|extracellular exosome|cellular homeostasis|cytoplasm|homeostatic process|enzyme binding|nucleic acid binding|vesicle|intracellular membrane-bound…	K08770	ubiquitin C[-]	mmu03320	PPAR signaling pathway - Mus musculus (mouse)	5:125385965-125390202:-	3.61798	1.16127e-65	4.87239e-63
ENSMUSG00000025408	Ddit3	DNA_damage_inducible_transcript_3	GO:0050896|GO:0001071|GO:0000988|GO:0005623|GO:0009987|GO:0023052|GO:0005488|GO:0032991|GO:0032502|GO:0008152|GO:0009607|GO:0003700|GO:0043227|GO:0019222|GO:0023051|GO:0071704|GO:0048523|GO:0043229|GO:0009893|GO:0009605|GO:0050794|GO:0006807|GO:0009058|GO:0005622|GO:0051641|GO:0012505|GO:0032993|GO:0009892|GO:0006950|GO:0051716|GO:0032844|GO:0043234|GO:0048856|GO:0005515|GO:0044237|GO:0000989|GO:…	response to stimulus|nucleic acid binding transcription factor activity|transcription factor activity, protein binding|cell|cellular process|signaling|binding|macromolecular complex|developmental process|metabolic process|response to biotic stimulus|transcription factor activity, sequence-specific DNA binding|membrane-bounded organelle|regulation of metabolic process|regulation of signaling|organ…	K04452	DNA damage-inducible transcript 3[-]	mmu04010|mmu05202|mmu04141|mmu04932|mmu04210	MAPK signaling pathway - Mus musculus (mouse)|Transcriptional misregulation in cancer - Mus musculus (mouse)|Protein processing in endoplasmic reticulum - Mus musculus (mouse)|Non-alcoholic fatty liver disease (NAFLD) - Mus musculus (mouse)|Apoptosis - Mus musculus (mouse)	10:127290774-127296288:+	3.83745	1.38046e-65	5.65078e-63
ENSMUSG00000031880	Rrad	Ras_related_associated_with_diabetes	GO:0050896|GO:0005623|GO:0009987|GO:0023052|GO:0005488|GO:0016020|GO:0040007|GO:0048523|GO:0050794|GO:0005622|GO:0043167|GO:0097367|GO:0016043|GO:0051716|GO:0016049|GO:0045926|GO:0005515|GO:0036094|GO:0040008|GO:0097159|GO:0006810|GO:0007154|GO:0001882|GO:0007165|GO:0030308|GO:0000166|GO:0008104|GO:0045184|GO:0043168|GO:0001558|GO:0051128|GO:0017076|GO:0001883|GO:0015031|GO:0035556|GO:0032549|GO:…	response to stimulus|cell|cellular process|signaling|binding|membrane|growth|negative regulation of cellular process|regulation of cellular process|intracellular|ion binding|carbohydrate derivative binding|cellular component organization|cellular response to stimulus|cell growth|negative regulation of growth|protein binding|small molecule binding|regulation of growth|organic cyclic compound bindi…	-	-	-	-	8:104628066-104631321:-	3.90532	1.00921e-63	4.03277e-61
ENSMUSG00000073119	Speer4a	spermatogenesis_associated_glutamate_E_rich_protein_4A	-	-	-	-	-	-	5:26032846-26039558:-	5.91948	1.59412e-63	6.22188e-61
ENSMUSG00000029134	Plb1	phospholipase_B1	GO:0022414|GO:0005623|GO:0009987|GO:0000003|GO:0003824|GO:0016020|GO:0008152|GO:0031224|GO:0016787|GO:0005886|GO:0071704|GO:0051050|GO:0045177|GO:0050794|GO:0051641|GO:0071944|GO:0044702|GO:0019953|GO:0009056|GO:0007340|GO:0016788|GO:0006810|GO:0060341|GO:0032940|GO:0016324|GO:2000344|GO:0009566|GO:0051047|GO:0060046|GO:0006629|GO:0060627|GO:0016021|GO:0016192|GO:0017157|GO:0045921|GO:0046903|GO:…	reproductive process|cell|cellular process|reproduction|catalytic activity|membrane|metabolic process|intrinsic component of membrane|hydrolase activity|plasma membrane|organic substance metabolic process|positive regulation of transport|apical part of cell|regulation of cellular process|cellular localization|cell periphery|single organism reproductive process|sexual reproduction|catabolic proces…	K14621	phospholipase B1, membrane-associated[3.1.1.4 3.1.1.5]	mmu01100|mmu00564|mmu00590|mmu00591|mmu00565|mmu00592|mmu04977	Metabolic pathways - Mus musculus (mouse)|Glycerophospholipid metabolism - Mus musculus (mouse)|Arachidonic acid metabolism - Mus musculus (mouse)|Linoleic acid metabolism - Mus musculus (mouse)|Ether lipid metabolism - Mus musculus (mouse)|alpha-Linolenic acid metabolism - Mus musculus (mouse)|Vitamin digestion and absorption - Mus musculus (mouse)	5:32232708-32366520:+	3.91899	3.0777e-63	1.17393e-60
ENSMUSG00000033952	Aspm	asp_abnormal_spindle_like_microcephaly_associated_Drosophila_	GO:0022414|GO:0050896|GO:0005623|GO:0009987|GO:0023052|GO:0005488|GO:0000003|GO:0032502|GO:0040007|GO:0040011|GO:0043227|GO:0023051|GO:0048523|GO:0043229|GO:0048870|GO:0051321|GO:0050794|GO:0005622|GO:0048609|GO:0051641|GO:0016043|GO:0003006|GO:0044702|GO:0051716|GO:0098727|GO:0048856|GO:0005515|GO:0048589|GO:0019953|GO:0050793|GO:0030496|GO:0008283|GO:0045595|GO:0051782|GO:0061351|GO:0007548|GO:…	reproductive process|response to stimulus|cell|cellular process|signaling|binding|reproduction|developmental process|growth|locomotion|membrane-bounded organelle|regulation of signaling|negative regulation of cellular process|intracellular organelle|cell motility|meiotic cell cycle|regulation of cellular process|intracellular|multicellular organismal reproductive process|cellular localization|cel…	-	-	-	-	1:139454772-139494091:+	-4.57602	1.26243e-62	4.70828e-60
ENSMUSG00000040435	Ppp1r15a	protein_phosphatase_1_regulatory_inhibitor_subunit_15A	GO:0050896|GO:0005623|GO:0009987|GO:0023052|GO:0005488|GO:0032991|GO:0016020|GO:0032502|GO:0008152|GO:0019867|GO:0048646|GO:0043227|GO:0005789|GO:0008287|GO:0031090|GO:0019222|GO:0009653|GO:0071704|GO:0048523|GO:0043229|GO:0009893|GO:0009605|GO:0050794|GO:0006807|GO:0009058|GO:0005622|GO:0051641|GO:0012505|GO:0030234|GO:0009892|GO:0006950|GO:0051716|GO:0043234|GO:0048856|GO:0005515|GO:0044237|GO:…	response to stimulus|cell|cellular process|signaling|binding|macromolecular complex|membrane|developmental process|metabolic process|outer membrane|anatomical structure formation involved in morphogenesis|membrane-bounded organelle|endoplasmic reticulum membrane|protein serine/threonine phosphatase complex|organelle membrane|regulation of metabolic process|anatomical structure morphogenesis|organ…	K14019	protein phosphatase 1 regulatory subunit 15A[-]	mmu04141	Protein processing in endoplasmic reticulum - Mus musculus (mouse)	7:45522916-45526268:-	3.50138	2.40098e-62	8.75994e-60
ENSMUSG00000003545	Fosb	FBJ_osteosarcoma_oncogene_B	GO:0022414|GO:0050896|GO:0001071|GO:0005623|GO:0009987|GO:0005488|GO:0000003|GO:0008152|GO:0003700|GO:0043227|GO:0019222|GO:0071704|GO:0043229|GO:0009893|GO:0009605|GO:0050794|GO:0006807|GO:0009058|GO:0005622|GO:0051716|GO:0044237|GO:0097159|GO:0046483|GO:0009725|GO:0000981|GO:1901360|GO:0010035|GO:0044249|GO:0003676|GO:0006725|GO:0031325|GO:0006139|GO:0051171|GO:0007565|GO:0010243|GO:0043231|GO:…	reproductive process|response to stimulus|nucleic acid binding transcription factor activity|cell|cellular process|binding|reproduction|metabolic process|transcription factor activity, sequence-specific DNA binding|membrane-bounded organelle|regulation of metabolic process|organic substance metabolic process|intracellular organelle|positive regulation of metabolic process|response to external sti…	K09029	protein FosB[-]	mmu05034|mmu04380|mmu04657|mmu05031|mmu05030	Alcoholism - Mus musculus (mouse)|Osteoclast differentiation - Mus musculus (mouse)|IL-17 signaling pathway - Mus musculus (mouse)|Amphetamine addiction - Mus musculus (mouse)|Cocaine addiction - Mus musculus (mouse)	7:19302721-19310045:-	3.8467	5.11085e-62	1.82501e-59
ENSMUSG00000029657	Hsph1	heat_shock_105kDa_110kDa_protein_1	GO:0050896|GO:0005623|GO:0009987|GO:0005576|GO:0023052|GO:0005488|GO:0002376|GO:0008152|GO:0043227|GO:1903828|GO:0007155|GO:0019222|GO:0023051|GO:0071704|GO:0002684|GO:0048523|GO:0043229|GO:0009893|GO:0050794|GO:0006807|GO:0009058|GO:0005622|GO:0043167|GO:0097367|GO:0051641|GO:0016043|GO:0006457|GO:0009892|GO:0006950|GO:0051716|GO:0005515|GO:1903561|GO:0044237|GO:0036094|GO:0002682|GO:0023057|GO:…	response to stimulus|cell|cellular process|extracellular region|signaling|binding|immune system process|metabolic process|membrane-bounded organelle|negative regulation of cellular protein localization|cell adhesion|regulation of metabolic process|regulation of signaling|organic substance metabolic process|positive regulation of immune system process|negative regulation of cellular process|intrac…	K09485	heat shock protein 110kDa[-]	mmu04141	Protein processing in endoplasmic reticulum - Mus musculus (mouse)	5:149614287-149636376:-	3.44214	4.66786e-61	1.6321e-58
ENSMUSG00000030638	Sh3gl3	SH3_domain_GRB2_like_3	GO:0005623|GO:0005576|GO:0005488|GO:0043227|GO:0043229|GO:0005622|GO:0012505|GO:0005515|GO:1903561|GO:0070062|GO:0005737|GO:0042802|GO:0031982|GO:0043231|GO:0005768|GO:0005769	cell|extracellular region|binding|membrane-bounded organelle|intracellular organelle|intracellular|endomembrane system|protein binding|extracellular vesicle|extracellular exosome|cytoplasm|identical protein binding|vesicle|intracellular membrane-bounded organelle|endosome|early endosome	K11247	endophilin-A[-]	mmu04144	Endocytosis - Mus musculus (mouse)	7:82173840-82307419:+	5.04339	2.02009e-59	6.91902e-57
ENSMUSG00000024190	Dusp1	dual_specificity_phosphatase_1	GO:0022414|GO:0050896|GO:0005623|GO:0009987|GO:0023052|GO:0005488|GO:0000003|GO:0003824|GO:0032502|GO:0008152|GO:0048646|GO:0043227|GO:0016787|GO:0019222|GO:0023051|GO:0009653|GO:0071704|GO:0048523|GO:0043229|GO:0051321|GO:0050794|GO:0006807|GO:0009058|GO:0005622|GO:0016043|GO:0009892|GO:0006950|GO:0044702|GO:0051716|GO:0048856|GO:0005515|GO:0044237|GO:0023057|GO:0009056|GO:0007059|GO:0016788|GO:…	reproductive process|response to stimulus|cell|cellular process|signaling|binding|reproduction|catalytic activity|developmental process|metabolic process|anatomical structure formation involved in morphogenesis|membrane-bounded organelle|hydrolase activity|regulation of metabolic process|regulation of signaling|anatomical structure morphogenesis|organic substance metabolic process|negative regula…	K21278	dual specificity protein phosphatase 1[3.1.3.16 3.1.3.48]	mmu04010|mmu05418|mmu04726	MAPK signaling pathway - Mus musculus (mouse)|Fluid shear stress and atherosclerosis - Mus musculus (mouse)|Serotonergic synapse - Mus musculus (mouse)	17:26505590-26508519:-	3.53162	4.8057e-59	1.61308e-56
ENSMUSG00000033159	Cnppd1	cyclin_Pas1_PHO80_domain_containing_1	GO:0009987|GO:0005488|GO:0016020|GO:0008152|GO:0031224|GO:0019222|GO:0071704|GO:0050794|GO:0005515|GO:0044237|GO:0006793|GO:0050790|GO:0019538|GO:0019899|GO:0051726|GO:0007049|GO:0031323|GO:0016021|GO:0019900|GO:0043412|GO:0051246|GO:0044267|GO:0006796|GO:0036211|GO:0032268|GO:0051174|GO:0016310|GO:0043549|GO:0006464|GO:0019901|GO:0000079|GO:0001932|GO:0042325|GO:0006468|GO:0045859|GO:0071900	cellular process|binding|membrane|metabolic process|intrinsic component of membrane|regulation of metabolic process|organic substance metabolic process|regulation of cellular process|protein binding|cellular metabolic process|phosphorus metabolic process|regulation of catalytic activity|protein metabolic process|enzyme binding|regulation of cell cycle|cell cycle|regulation of cellular metabolic p…	-	-	-	-	1:75134554-75142711:-	3.45449	8.70293e-58	2.86395e-55
ENSMUSG00000026958	Dpp7	dipeptidylpeptidase_7	GO:0005623|GO:0005576|GO:0003824|GO:0008152|GO:0043227|GO:0016787|GO:0071704|GO:0043229|GO:0005622|GO:0012505|GO:1903561|GO:0070062|GO:0005737|GO:0005794|GO:0008233|GO:0019538|GO:0031982|GO:0017171|GO:0043231|GO:0008236|GO:0031988|GO:0006508|GO:0031410|GO:0016023|GO:0005829|GO:0005773|GO:0000323|GO:0008238|GO:0004177|GO:0005764|GO:0008239	cell|extracellular region|catalytic activity|metabolic process|membrane-bounded organelle|hydrolase activity|organic substance metabolic process|intracellular organelle|intracellular|endomembrane system|extracellular vesicle|extracellular exosome|cytoplasm|Golgi apparatus|peptidase activity|protein metabolic process|vesicle|serine hydrolase activity|intracellular membrane-bounded organelle|serine…	-	-	-	-	2:25352276-25356359:-	3.58441	1.12056e-57	3.61661e-55
ENSMUSG00000020108	Ddit4	DNA_damage_inducible_transcript_4	GO:0050896|GO:0005623|GO:0009987|GO:0023052|GO:0005488|GO:0002376|GO:0032502|GO:0008152|GO:0040011|GO:0051707|GO:0009607|GO:0043227|GO:0019222|GO:0023051|GO:0071704|GO:0048523|GO:0043229|GO:0048870|GO:0009605|GO:0050794|GO:0006807|GO:0005622|GO:0016043|GO:0009892|GO:0006950|GO:0051716|GO:0048856|GO:0005515|GO:0044237|GO:0008283|GO:0023057|GO:0009056|GO:0006793|GO:0033554|GO:0006091|GO:0072593|GO:…	response to stimulus|cell|cellular process|signaling|binding|immune system process|developmental process|metabolic process|locomotion|response to other organism|response to biotic stimulus|membrane-bounded organelle|regulation of metabolic process|regulation of signaling|organic substance metabolic process|negative regulation of cellular process|intracellular organelle|cell motility|response to e…	K08270	DNA-damage-inducible transcript 4[-]	mmu04151|mmu04150|mmu05206|mmu04140	PI3K-Akt signaling pathway - Mus musculus (mouse)|mTOR signaling pathway - Mus musculus (mouse)|MicroRNAs in cancer - Mus musculus (mouse)|Autophagy - animal - Mus musculus (mouse)	10:59949675-59951770:-	3.38449	2.7572e-57	8.73095e-55
ENSMUSG00000001930	Vwf	Von_Willebrand_factor_homolog	GO:0022414|GO:0050896|GO:0005623|GO:0009987|GO:0005576|GO:0005488|GO:0000003|GO:0031012|GO:0016020|GO:0032502|GO:0043227|GO:0007155|GO:0005886|GO:0005578|GO:0043229|GO:0005622|GO:0009986|GO:0097367|GO:0071944|GO:0012505|GO:0016043|GO:0003006|GO:0006950|GO:0044702|GO:0048856|GO:0005515|GO:1903561|GO:0070062|GO:0005783|GO:0009611|GO:0005737|GO:0047485|GO:0050839|GO:0048732|GO:0035902|GO:0030141|GO:…	reproductive process|response to stimulus|cell|cellular process|extracellular region|binding|reproduction|extracellular matrix|membrane|developmental process|membrane-bounded organelle|cell adhesion|plasma membrane|proteinaceous extracellular matrix|intracellular organelle|intracellular|cell surface|carbohydrate derivative binding|cell periphery|endomembrane system|cellular component organization…	K03900	von Willebrand factor[-]	mmu05165|mmu04151|mmu04510|mmu04611|mmu04610|mmu04512	Human papillomavirus infection - Mus musculus (mouse)|PI3K-Akt signaling pathway - Mus musculus (mouse)|Focal adhesion - Mus musculus (mouse)|Platelet activation - Mus musculus (mouse)|Complement and coagulation cascades - Mus musculus (mouse)|ECM-receptor interaction - Mus musculus (mouse)	6:125546774-125686679:+	4.51658	3.8279e-57	1.1897e-54
ENSMUSG00000056457	Prl2c3	prolactin_family_2_subfamily_c_member_3	GO:0005623|GO:0009987|GO:0005576|GO:0005488|GO:0043227|GO:0043229|GO:0050794|GO:0005622|GO:0012505|GO:0005615|GO:0005515|GO:0008283|GO:0005783|GO:0005737|GO:0008284|GO:0005102|GO:0043231|GO:0042127|GO:0005179|GO:0008083	cell|cellular process|extracellular region|binding|membrane-bounded organelle|intracellular organelle|regulation of cellular process|intracellular|endomembrane system|extracellular space|protein binding|cell proliferation|endoplasmic reticulum|cytoplasm|positive regulation of cell proliferation|receptor binding|intracellular membrane-bounded organelle|regulation of cell proliferation|hormone acti…	-	-	-	-	13:12790822-12800078:-	6.28173	7.97722e-57	2.43421e-54
ENSMUSG00000030653	Pde2a	phosphodiesterase_2A_cGMP_stimulated	GO:0050896|GO:0005623|GO:0009987|GO:0023052|GO:0005488|GO:0003824|GO:0002376|GO:0016020|GO:0032502|GO:0008152|GO:0008144|GO:0043227|GO:1903828|GO:0016787|GO:0019222|GO:0005886|GO:0071704|GO:0048523|GO:0043229|GO:0050794|GO:0006807|GO:0009058|GO:0005622|GO:0043167|GO:0097367|GO:0051641|GO:0071944|GO:0009892|GO:0051716|GO:0051051|GO:0048856|GO:0005515|GO:0044237|GO:0036094|GO:0002520|GO:0009056|GO:…	response to stimulus|cell|cellular process|signaling|binding|catalytic activity|immune system process|membrane|developmental process|metabolic process|drug binding|membrane-bounded organelle|negative regulation of cellular protein localization|hydrolase activity|regulation of metabolic process|plasma membrane|organic substance metabolic process|negative regulation of cellular process|intracellula…	K18283	cGMP-dependent 3';,5';-cyclic phosphodiesterase[3.1.4.17]	mmu04740|mmu04022|mmu00230|mmu04925|mmu05032	Olfactory transduction - Mus musculus (mouse)|cGMP-PKG signaling pathway - Mus musculus (mouse)|Purine metabolism - Mus musculus (mouse)|Aldosterone synthesis and secretion - Mus musculus (mouse)|Morphine addiction - Mus musculus (mouse)	7:101421691-101512829:+	4.92679	1.19453e-56	3.57997e-54
ENSMUSG00000037594	BC022687	cDNA_sequence_BC022687	GO:0005623|GO:0005488|GO:0005622|GO:0051641|GO:0005515|GO:0006810|GO:0005737|GO:0051649|GO:0030276|GO:0046907	cell|binding|intracellular|cellular localization|protein binding|transport|cytoplasm|establishment of localization in cell|clathrin binding|intracellular transport	-	-	-	-	12:112808975-112816245:+	3.45958	2.04033e-56	6.00751e-54
ENSMUSG00000038418	Egr1	early_growth_response_1	GO:0050896|GO:0001071|GO:0005623|GO:0009987|GO:0023052|GO:0005488|GO:0002376|GO:0032502|GO:0008152|GO:0003700|GO:0043227|GO:0007155|GO:0019222|GO:0023051|GO:0071704|GO:0048523|GO:0043229|GO:0009893|GO:0050794|GO:0006807|GO:0009058|GO:0005622|GO:0043167|GO:0009892|GO:0006950|GO:0051716|GO:0048856|GO:0005515|GO:0044237|GO:0050793|GO:0008283|GO:0023057|GO:0002520|GO:0097159|GO:0033554|GO:0046483|GO:…	response to stimulus|nucleic acid binding transcription factor activity|cell|cellular process|signaling|binding|immune system process|developmental process|metabolic process|transcription factor activity, sequence-specific DNA binding|membrane-bounded organelle|cell adhesion|regulation of metabolic process|regulation of signaling|organic substance metabolic process|negative regulation of cellular…	K09203	early growth response protein 1[-]	mmu05166|mmu04371|mmu04928|mmu04933|mmu04912|mmu05020	Human T-cell leukemia virus 1 infection - Mus musculus (mouse)|Apelin signaling pathway - Mus musculus (mouse)|Parathyroid hormone synthesis, secretion and action - Mus musculus (mouse)|AGE-RAGE signaling pathway in diabetic complications - Mus musculus (mouse)|GnRH signaling pathway - Mus musculus (mouse)|Prion diseases - Mus musculus (mouse)	18:34859823-34864984:+	3.75104	6.90257e-56	1.99734e-53
ENSMUSG00000022441	Efcab6	EF_hand_calcium_binding_domain_6	GO:0005623|GO:0009987|GO:0005488|GO:0008152|GO:0043227|GO:0019222|GO:0071704|GO:0043229|GO:0050794|GO:0006807|GO:0009058|GO:0005622|GO:0043167|GO:0044237|GO:0046483|GO:1901360|GO:0044249|GO:0043169|GO:0006725|GO:0006139|GO:0051171|GO:0043231|GO:0031323|GO:0005634|GO:0010468|GO:0016070|GO:0034645|GO:0046872|GO:0009059|GO:0010467|GO:0051252|GO:0005509|GO:0006351|GO:0032774|GO:0006355|GO:2001141|GO:…	cell|cellular process|binding|metabolic process|membrane-bounded organelle|regulation of metabolic process|organic substance metabolic process|intracellular organelle|regulation of cellular process|nitrogen compound metabolic process|biosynthetic process|intracellular|ion binding|cellular metabolic process|heterocycle metabolic process|organic cyclic compound metabolic process|cellular biosynthet…	-	-	-	-	15:83866712-84065379:-	Inf	8.61615e-56	2.45093e-53
ENSMUSG00000046523	Kctd4	potassium_channel_tetramerisation_domain_containing_4	GO:0009987|GO:0005488|GO:0016043|GO:0005515|GO:0022607|GO:0006461|GO:0051259|GO:0051260	cellular process|binding|cellular component organization|protein binding|cellular component assembly|protein complex assembly|protein oligomerization|protein homooligomerization	-	-	-	-	14:75955003-75965217:+	3.75684	8.85268e-56	2.47624e-53
ENSMUSG00000108095	RP24-127M20.7	-	-	-	-	-	-	-	6:128843786-128846959:-	5.46131	2.1689e-55	5.96731e-53
ENSMUSG00000044786	Zfp36	zinc_finger_protein_36	GO:0050896|GO:0005623|GO:0009987|GO:0023052|GO:0005488|GO:0002376|GO:0032991|GO:0032502|GO:0008152|GO:0043227|GO:0019222|GO:0071704|GO:0048523|GO:0043229|GO:0009893|GO:0009605|GO:0050794|GO:0006807|GO:0009058|GO:0005622|GO:0043167|GO:0009892|GO:0006950|GO:0051716|GO:0002683|GO:0048856|GO:0005515|GO:0044237|GO:0050793|GO:0002682|GO:0002520|GO:0009056|GO:0097159|GO:1903706|GO:0045595|GO:0046483|GO:…	response to stimulus|cell|cellular process|signaling|binding|immune system process|macromolecular complex|developmental process|metabolic process|membrane-bounded organelle|regulation of metabolic process|organic substance metabolic process|negative regulation of cellular process|intracellular organelle|positive regulation of metabolic process|response to external stimulus|regulation of cellular …	K15308	tristetraprolin[-]	mmu05166|mmu05167	Human T-cell leukemia virus 1 infection - Mus musculus (mouse)|Kaposi sarcoma-associated herpesvirus infection - Mus musculus (mouse)	7:28376784-28379255:-	3.35682	8.86058e-55	2.3985e-52
ENSMUSG00000058354	Krt6a	keratin_6A	GO:0050896|GO:0005623|GO:0009987|GO:0005576|GO:0005198|GO:0023052|GO:0032502|GO:0043227|GO:0009653|GO:0043229|GO:0050794|GO:0005622|GO:0016043|GO:0006950|GO:0051716|GO:0048856|GO:1903561|GO:0070062|GO:0031424|GO:0009611|GO:0009888|GO:0007154|GO:0007165|GO:0048869|GO:0031982|GO:0005882|GO:0048729|GO:0006996|GO:0007275|GO:0048513|GO:0045103|GO:0045095|GO:0043588|GO:0007010|GO:0030154|GO:0007166|GO:…	response to stimulus|cell|cellular process|extracellular region|structural molecule activity|signaling|developmental process|membrane-bounded organelle|anatomical structure morphogenesis|intracellular organelle|regulation of cellular process|intracellular|cellular component organization|response to stress|cellular response to stimulus|anatomical structure development|extracellular vesicle|extrace…	-	-	-	-	15:101689932-101694307:-	Inf	6.28814e-54	1.67514e-51
ENSMUSG00000056501	Cebpb	CCAAT_enhancer_binding_protein_C_EBP_beta	GO:0022414|GO:0050896|GO:0001071|GO:0005623|GO:0009987|GO:0048511|GO:0023052|GO:0005488|GO:0000003|GO:0002376|GO:0032991|GO:0007610|GO:0032502|GO:0008152|GO:0051707|GO:0009607|GO:0003700|GO:0043227|GO:0007155|GO:0019222|GO:0009653|GO:0071704|GO:0048523|GO:0043229|GO:0009893|GO:0009605|GO:0050794|GO:0000785|GO:0006807|GO:0009058|GO:0005622|GO:0044708|GO:0048609|GO:0003006|GO:0009892|GO:0006950|GO:…	reproductive process|response to stimulus|nucleic acid binding transcription factor activity|cell|cellular process|rhythmic process|signaling|binding|reproduction|immune system process|macromolecular complex|behavior|developmental process|metabolic process|response to other organism|response to biotic stimulus|transcription factor activity, sequence-specific DNA binding|membrane-bounded organelle…	K10048	CCAAT/enhancer binding protein (C/EBP), beta[-]	mmu05202|mmu05152|mmu04668|mmu04657	Transcriptional misregulation in cancer - Mus musculus (mouse)|Tuberculosis - Mus musculus (mouse)|TNF signaling pathway - Mus musculus (mouse)|IL-17 signaling pathway - Mus musculus (mouse)	2:167688915-167690418:+	3.52465	1.57235e-53	4.12324e-51
ENSMUSG00000037411	Serpine1	serine_or_cysteine_peptidase_inhibitor_clade_E_member_1	GO:0022414|GO:0050896|GO:0009987|GO:0005576|GO:0023052|GO:0005488|GO:0000003|GO:0031012|GO:0002376|GO:0007610|GO:0032502|GO:0008152|GO:0040011|GO:0051707|GO:0009607|GO:0048646|GO:0043227|GO:0007155|GO:0019222|GO:0023051|GO:0009653|GO:0050795|GO:0071704|GO:0002684|GO:0048523|GO:0051050|GO:0050900|GO:0048870|GO:0009605|GO:0050794|GO:0016043|GO:0030234|GO:0003006|GO:0009892|GO:0006950|GO:0040013|GO:…	reproductive process|response to stimulus|cellular process|extracellular region|signaling|binding|reproduction|extracellular matrix|immune system process|behavior|developmental process|metabolic process|locomotion|response to other organism|response to biotic stimulus|anatomical structure formation involved in morphogenesis|membrane-bounded organelle|cell adhesion|regulation of metabolic process|…	K03982	plasminogen activator inhibitor 1[-]	mmu04218|mmu04390|mmu04371|mmu04066|mmu05142|mmu04933|mmu04610|mmu04115	Cellular senescence - Mus musculus (mouse)|Hippo signaling pathway - Mus musculus (mouse)|Apelin signaling pathway - Mus musculus (mouse)|HIF-1 signaling pathway - Mus musculus (mouse)|Chagas disease (American trypanosomiasis) - Mus musculus (mouse)|AGE-RAGE signaling pathway in diabetic complications - Mus musculus (mouse)|Complement and coagulation cascades - Mus musculus (mouse)|p53 signaling …	5:137061504-137072268:-	3.16354	2.13308e-53	5.50762e-51
ENSMUSG00000026259	Ngef	neuronal_guanine_nucleotide_exchange_factor	GO:0050896|GO:0005623|GO:0009987|GO:0023052|GO:0005488|GO:0016020|GO:0032502|GO:0008152|GO:0030427|GO:0019222|GO:0023051|GO:0009653|GO:0048523|GO:0005085|GO:0009893|GO:0050794|GO:0005622|GO:0016043|GO:0042995|GO:0051716|GO:0048856|GO:0005515|GO:0050793|GO:0045595|GO:0005737|GO:0050790|GO:0007154|GO:0016358|GO:0043085|GO:0009966|GO:0010646|GO:0007165|GO:0005102|GO:0048869|GO:0045596|GO:0060996|GO:…	response to stimulus|cell|cellular process|signaling|binding|membrane|developmental process|metabolic process|site of polarized growth|regulation of metabolic process|regulation of signaling|anatomical structure morphogenesis|negative regulation of cellular process|guanyl-nucleotide exchange factor activity|positive regulation of metabolic process|regulation of cellular process|intracellular|cell…	K07525	neuronal guanine nucleotide exchange factor[-]	mmu04360	Axon guidance - Mus musculus (mouse)	1:87476834-87573870:-	8.21311	4.70645e-53	1.19679e-50
ENSMUSG00000042821	Snai1	snail_family_zinc_finger_1	GO:0022414|GO:0050896|GO:0001071|GO:0005623|GO:0009987|GO:0023052|GO:0005488|GO:0000003|GO:0032502|GO:0008152|GO:0040011|GO:0003700|GO:0048646|GO:0043227|GO:0019222|GO:0023051|GO:0009653|GO:0071704|GO:0048523|GO:0043229|GO:0048870|GO:0009893|GO:0050794|GO:0006807|GO:0009058|GO:0005622|GO:0043167|GO:0016043|GO:0003006|GO:0009892|GO:0006950|GO:0044702|GO:0051716|GO:0040017|GO:0048856|GO:0005515|GO:…	reproductive process|response to stimulus|nucleic acid binding transcription factor activity|cell|cellular process|signaling|binding|reproduction|developmental process|metabolic process|locomotion|transcription factor activity, sequence-specific DNA binding|anatomical structure formation involved in morphogenesis|membrane-bounded organelle|regulation of metabolic process|regulation of signaling|a…	K05707	snail 1[-]	mmu04520	Adherens junction - Mus musculus (mouse)	2:167538195-167542814:+	3.47662	6.81117e-53	1.70615e-50
ENSMUSG00000021250	Fos	FBJ_osteosarcoma_oncogene	GO:0022414|GO:0050896|GO:0001071|GO:0005623|GO:0009987|GO:0023052|GO:0005488|GO:0000003|GO:0002376|GO:0032991|GO:0016020|GO:0007610|GO:0032502|GO:0008152|GO:0051707|GO:0009607|GO:0003700|GO:0043227|GO:0019222|GO:0071704|GO:0002684|GO:0043229|GO:0009893|GO:0009605|GO:0050794|GO:0006807|GO:0009058|GO:0005622|GO:0044708|GO:0012505|GO:0042995|GO:0006950|GO:0051716|GO:0043234|GO:0007631|GO:0048856|GO:…	reproductive process|response to stimulus|nucleic acid binding transcription factor activity|cell|cellular process|signaling|binding|reproduction|immune system process|macromolecular complex|membrane|behavior|developmental process|metabolic process|response to other organism|response to biotic stimulus|transcription factor activity, sequence-specific DNA binding|membrane-bounded organelle|regulat…	K04379	proto-oncogene protein c-fos[-]	mmu05200|mmu04010|mmu05166|mmu05170|mmu04024|mmu05167|mmu05161|mmu04921|mmu05224|mmu05418|mmu04728|mmu04210|mmu04915|mmu04926|mmu04380|mmu04668|mmu04725|mmu04928|mmu04660|mmu05142|mmu04659|mmu05231|mmu04620|mmu04713|mmu01522|mmu04657|mmu05210|mmu04658|mmu05323|mmu05132|mmu05133|mmu04917|mmu04662|mmu05031|mmu05140	Pathways in cancer - Mus musculus (mouse)|MAPK signaling pathway - Mus musculus (mouse)|Human T-cell leukemia virus 1 infection - Mus musculus (mouse)|Human immunodeficiency virus 1 infection - Mus musculus (mouse)|cAMP signaling pathway - Mus musculus (mouse)|Kaposi sarcoma-associated herpesvirus infection - Mus musculus (mouse)|Hepatitis B - Mus musculus (mouse)|Oxytocin signaling pathway - Mus…	12:85473890-85477273:+	3.40183	8.81621e-53	2.17592e-50
ENSMUSG00000091049	Gm1979	predicted_gene_1979	-	-	-	-	-	-	5:25999022-26004798:-	5.06454	3.1002e-52	7.54067e-50
ENSMUSG00000028893	Sesn2	sestrin_2	GO:0050896|GO:0005623|GO:0009987|GO:0023052|GO:0005488|GO:0008152|GO:0043227|GO:0019222|GO:0071704|GO:0043229|GO:0050794|GO:0006807|GO:0009058|GO:0005622|GO:0016043|GO:0006950|GO:0051716|GO:0006914|GO:0005515|GO:0044237|GO:0009056|GO:0019725|GO:0006793|GO:0006979|GO:0006810|GO:0046483|GO:0009725|GO:0005737|GO:0050790|GO:1901360|GO:0007154|GO:0044262|GO:0042592|GO:0019538|GO:0005975|GO:0055114|GO:…	response to stimulus|cell|cellular process|signaling|binding|metabolic process|membrane-bounded organelle|regulation of metabolic process|organic substance metabolic process|intracellular organelle|regulation of cellular process|nitrogen compound metabolic process|biosynthetic process|intracellular|cellular component organization|response to stress|cellular response to stimulus|autophagy|protein …	K20394	sestrin 2[-]	mmu04150|mmu04211|mmu04115	mTOR signaling pathway - Mus musculus (mouse)|Longevity regulating pathway - Mus musculus (mouse)|p53 signaling pathway - Mus musculus (mouse)	4:132492032-132510501:-	3.22788	3.25699e-52	7.80886e-50
ENSMUSG00000069793	Slfn9	schlafen_9	GO:0005623|GO:0005488|GO:0043227|GO:0043229|GO:0005622|GO:0043167|GO:0097367|GO:0036094|GO:0097159|GO:0001882|GO:0000166|GO:0043168|GO:0043231|GO:0005634|GO:0017076|GO:0001883|GO:0032549|GO:0005524	cell|binding|membrane-bounded organelle|intracellular organelle|intracellular|ion binding|carbohydrate derivative binding|small molecule binding|organic cyclic compound binding|nucleoside binding|nucleotide binding|anion binding|intracellular membrane-bounded organelle|nucleus|purine nucleotide binding|purine nucleoside binding|ribonucleoside binding|ATP binding	-	-	-	-	11:82979629-82991830:-	-4.15664	2.62229e-51	6.19858e-49
ENSMUSG00000029161	Cgref1	cell_growth_regulator_with_EF_hand_domain_1	GO:0009987|GO:0005488|GO:0040007|GO:0048523|GO:0050794|GO:0043167|GO:0016043|GO:0016049|GO:0045926|GO:0040008|GO:0043169|GO:0030308|GO:0001558|GO:0051128|GO:0046872|GO:0005509	cellular process|binding|growth|negative regulation of cellular process|regulation of cellular process|ion binding|cellular component organization|cell growth|negative regulation of growth|regulation of growth|cation binding|negative regulation of cell growth|regulation of cell growth|regulation of cellular component organization|metal ion binding|calcium ion binding	-	-	-	-	5:30933143-30945591:-	3.79469	2.64895e-49	6.17464e-47
ENSMUSG00000026090	2010300C02Rik	RIKEN_cDNA_2010300C02_gene	-	-	-	-	-	-	1:37611677-37720085:-	3.41981	1.38051e-48	3.15384e-46
ENSMUSG00000088088	Rmrp	RNA_component_of_mitochondrial_RNAase_P	-	-	-	-	-	-	4:43492788-43493058:-	6.15832	1.3906e-48	3.15384e-46
ENSMUSG00000057726	Serpinb9g	serine_or_cysteine_peptidase_inhibitor_clade_B_member_9g	GO:0005623|GO:0009987|GO:0005576|GO:0008152|GO:0019222|GO:0071704|GO:0048523|GO:0050794|GO:0005622|GO:0030234|GO:0009892|GO:0005615|GO:0044237|GO:0043086|GO:0005737|GO:0050790|GO:0031324|GO:0019538|GO:0004857|GO:0031323|GO:0044092|GO:0032269|GO:0051346|GO:0051246|GO:0044267|GO:0051248|GO:0030414|GO:0006508|GO:0032268|GO:0045861|GO:0010466|GO:0030162|GO:0052547|GO:0004866|GO:0004867|GO:0010951|GO:…	cell|cellular process|extracellular region|metabolic process|regulation of metabolic process|organic substance metabolic process|negative regulation of cellular process|regulation of cellular process|intracellular|enzyme regulator activity|negative regulation of metabolic process|extracellular space|cellular metabolic process|negative regulation of catalytic activity|cytoplasm|regulation of catal…	K13963	serpin B[-]	mmu05146	Amoebiasis - Mus musculus (mouse)	13:33484790-33495998:+	4.8927	1.96336e-48	4.39349e-46
ENSMUSG00000028702	Rad54l	RAD54_like_S._cerevisiae_	GO:0050896|GO:0005623|GO:0009987|GO:0005488|GO:0003824|GO:0032502|GO:0008152|GO:0043227|GO:0016787|GO:0071704|GO:0043229|GO:0006807|GO:0005622|GO:0043167|GO:0097367|GO:0016043|GO:0006950|GO:0051716|GO:0048856|GO:0005515|GO:0044237|GO:0036094|GO:0097159|GO:0033554|GO:0046483|GO:1901360|GO:0007568|GO:0001882|GO:0016817|GO:0003676|GO:0000166|GO:0006725|GO:0006139|GO:0008340|GO:0009314|GO:0006281|GO:…	response to stimulus|cell|cellular process|binding|catalytic activity|developmental process|metabolic process|membrane-bounded organelle|hydrolase activity|organic substance metabolic process|intracellular organelle|nitrogen compound metabolic process|intracellular|ion binding|carbohydrate derivative binding|cellular component organization|response to stress|cellular response to stimulus|anatomic…	K10875	DNA repair and recombination protein RAD54 and RAD54-like protein[3.6.4.-]	mmu03440	Homologous recombination - Mus musculus (mouse)	4:116094264-116123690:-	-4.11059	5.20716e-48	1.14989e-45
ENSMUSG00000015312	Gadd45b	growth_arrest_and_DNA_damage_inducible_45_beta	GO:0050896|GO:0005623|GO:0009987|GO:0023052|GO:0005488|GO:0032502|GO:0008152|GO:0043227|GO:0019222|GO:0023051|GO:0071704|GO:0048523|GO:0043229|GO:0009893|GO:0050794|GO:0005622|GO:0009892|GO:0006950|GO:0051716|GO:0048856|GO:0005515|GO:0044237|GO:0006793|GO:0043086|GO:0033554|GO:0005737|GO:0050790|GO:0031324|GO:0007154|GO:0019538|GO:0008219|GO:0043085|GO:0009967|GO:0009966|GO:0010646|GO:0007165|GO:…	response to stimulus|cell|cellular process|signaling|binding|developmental process|metabolic process|membrane-bounded organelle|regulation of metabolic process|regulation of signaling|organic substance metabolic process|negative regulation of cellular process|intracellular organelle|positive regulation of metabolic process|regulation of cellular process|intracellular|negative regulation of metabo…	K04402	growth arrest and DNA-damage-inducible protein[-]	mmu05200|mmu04010|mmu05169|mmu04218|mmu05202|mmu05225|mmu05226|mmu05224|mmu04068|mmu04210|mmu04110|mmu04064|mmu05222|mmu05210|mmu05212|mmu05214|mmu05220|mmu05218|mmu04115|mmu05223|mmu05217|mmu05213|mmu05216	Pathways in cancer - Mus musculus (mouse)|MAPK signaling pathway - Mus musculus (mouse)|Epstein-Barr virus infection - Mus musculus (mouse)|Cellular senescence - Mus musculus (mouse)|Transcriptional misregulation in cancer - Mus musculus (mouse)|Hepatocellular carcinoma - Mus musculus (mouse)|Gastric cancer - Mus musculus (mouse)|Breast cancer - Mus musculus (mouse)|FoxO signaling pathway - Mus m…	10:80930091-80932204:+	3.20355	7.82944e-48	1.70651e-45
ENSMUSG00000041112	Elmo1	engulfment_and_cell_motility_1	GO:0050896|GO:0005623|GO:0009987|GO:0023052|GO:0005488|GO:0032991|GO:0016020|GO:0040011|GO:0005886|GO:0048870|GO:0050794|GO:0005622|GO:0071944|GO:0016043|GO:0051716|GO:0043234|GO:0005515|GO:0006810|GO:0005737|GO:0007154|GO:0061024|GO:0008219|GO:0007165|GO:0030029|GO:0016477|GO:0006928|GO:0019904|GO:0006996|GO:0032045|GO:0016192|GO:0030036|GO:0010324|GO:0007010|GO:0017124|GO:0012501|GO:0006909|GO:…	response to stimulus|cell|cellular process|signaling|binding|macromolecular complex|membrane|locomotion|plasma membrane|cell motility|regulation of cellular process|intracellular|cell periphery|cellular component organization|cellular response to stimulus|protein complex|protein binding|transport|cytoplasm|cell communication|membrane organization|cell death|signal transduction|actin filament-base…	K12366	engulfment and cell motility protein 1[-]	mmu04062|mmu05100	Chemokine signaling pathway - Mus musculus (mouse)|Bacterial invasion of epithelial cells - Mus musculus (mouse)	13:20090596-20606528:+	3.59622	1.63222e-47	3.512e-45
ENSMUSG00000051316	Taf7	TAF7_RNA_polymerase_II_TATA_box_binding_protein_TBP_associated_factor	GO:0050896|GO:0001071|GO:0000988|GO:0005623|GO:0009987|GO:0023052|GO:0005488|GO:0032991|GO:0008152|GO:0003700|GO:0043227|GO:0019222|GO:0071704|GO:0048523|GO:0043229|GO:0009893|GO:0050794|GO:0006807|GO:0009058|GO:0005622|GO:0012505|GO:0016043|GO:0009892|GO:0051716|GO:0043234|GO:0005515|GO:0044237|GO:0000989|GO:0097159|GO:0006793|GO:0043086|GO:0046483|GO:0009725|GO:0005737|GO:0050790|GO:1901360|GO:…	response to stimulus|nucleic acid binding transcription factor activity|transcription factor activity, protein binding|cell|cellular process|signaling|binding|macromolecular complex|metabolic process|transcription factor activity, sequence-specific DNA binding|membrane-bounded organelle|regulation of metabolic process|organic substance metabolic process|negative regulation of cellular process|int…	K03132	transcription initiation factor TFIID subunit 7[-]	mmu03022	Basal transcription factors - Mus musculus (mouse)	18:37640491-37644204:-	3.11759	1.6688e-47	3.54525e-45
ENSMUSG00000019773	Fbxo5	F_box_protein_5	GO:0022414|GO:0005623|GO:0009987|GO:0005488|GO:0000003|GO:0032502|GO:0008152|GO:0043227|GO:0019222|GO:0071704|GO:0048523|GO:0043229|GO:0051321|GO:0050794|GO:0005622|GO:0043167|GO:0048609|GO:0016043|GO:0003006|GO:0009892|GO:0044702|GO:0048856|GO:0005515|GO:0044237|GO:0019953|GO:0051442|GO:0051782|GO:0043086|GO:0005737|GO:0050790|GO:0031324|GO:0051447|GO:0019538|GO:0051302|GO:0045786|GO:0043169|GO:…	reproductive process|cell|cellular process|binding|reproduction|developmental process|metabolic process|membrane-bounded organelle|regulation of metabolic process|organic substance metabolic process|negative regulation of cellular process|intracellular organelle|meiotic cell cycle|regulation of cellular process|intracellular|ion binding|multicellular organismal reproductive process|cellular compo…	K10292	F-box protein 5[-]	mmu04114	Oocyte meiosis - Mus musculus (mouse)	10:5799160-5805600:-	-4.19047	2.58804e-47	5.42938e-45
ENSMUSG00000040663	Clcf1	cardiotrophin_like_cytokine_factor_1	GO:0050896|GO:0005623|GO:0009987|GO:0005576|GO:0023052|GO:0005488|GO:0002376|GO:0032991|GO:0032502|GO:0008152|GO:0097059|GO:0043227|GO:0006955|GO:0019222|GO:0023051|GO:0071704|GO:0002684|GO:0048523|GO:0051050|GO:0009893|GO:0009605|GO:0097058|GO:0050794|GO:0006807|GO:0005622|GO:0051641|GO:0006950|GO:0051716|GO:0005615|GO:0043234|GO:0048856|GO:0005515|GO:1903561|GO:0044237|GO:0050793|GO:0002682|GO:…	response to stimulus|cell|cellular process|extracellular region|signaling|binding|immune system process|macromolecular complex|developmental process|metabolic process|CNTFR-CLCF1 complex|membrane-bounded organelle|immune response|regulation of metabolic process|regulation of signaling|organic substance metabolic process|positive regulation of immune system process|negative regulation of cellular …	K05421	B-cell stimulating factor 3[-]	mmu04060	Cytokine-cytokine receptor interaction - Mus musculus (mouse)	19:4214238-4223490:+	3.23269	4.53437e-47	9.39509e-45
ENSMUSG00000046259	Sprr2h	small_proline_rich_protein_2H	GO:0005623|GO:0009987|GO:0005198|GO:0016020|GO:0032502|GO:0008152|GO:0005886|GO:0071704|GO:0005622|GO:0071944|GO:0048856|GO:0044237|GO:0031424|GO:0009888|GO:0005737|GO:0019538|GO:0048869|GO:0007275|GO:0048513|GO:0001533|GO:0043588|GO:0043412|GO:0044267|GO:0030154|GO:0036211|GO:0060429|GO:0008544|GO:0030855|GO:0030216|GO:0006464|GO:0009913|GO:0018149	cell|cellular process|structural molecule activity|membrane|developmental process|metabolic process|plasma membrane|organic substance metabolic process|intracellular|cell periphery|anatomical structure development|cellular metabolic process|keratinization|tissue development|cytoplasm|protein metabolic process|cellular developmental process|multicellular organism development|animal organ developme…	-	-	-	-	3:92385685-92387324:+	Inf	6.77253e-47	1.38614e-44
ENSMUSG00000041498	Kif14	kinesin_family_member_14	GO:0050896|GO:0005623|GO:0009987|GO:0023052|GO:0005488|GO:0003824|GO:0032991|GO:0016020|GO:0032502|GO:0008152|GO:0040007|GO:0040011|GO:0043227|GO:0016787|GO:0007155|GO:0019222|GO:0005886|GO:0023051|GO:0009653|GO:0071704|GO:0048523|GO:0043229|GO:0048870|GO:0009893|GO:0050794|GO:0005622|GO:0043167|GO:0097367|GO:0051641|GO:0071944|GO:0016043|GO:0051716|GO:0016049|GO:0043234|GO:0048856|GO:0005515|GO:…	response to stimulus|cell|cellular process|signaling|binding|catalytic activity|macromolecular complex|membrane|developmental process|metabolic process|growth|locomotion|membrane-bounded organelle|hydrolase activity|cell adhesion|regulation of metabolic process|plasma membrane|regulation of signaling|anatomical structure morphogenesis|organic substance metabolic process|negative regulation of cel…	-	-	-	-	1:136466343-136531511:+	-3.97376	1.31336e-46	2.65567e-44
ENSMUSG00000023914	Mep1a	meprin_1_alpha	GO:0005576|GO:0005488|GO:0003824|GO:0032991|GO:0016020|GO:0008152|GO:0031224|GO:0043227|GO:0016787|GO:0071704|GO:0043167|GO:0043234|GO:0005515|GO:1903561|GO:0070062|GO:0008233|GO:0019538|GO:0043169|GO:0031982|GO:0016021|GO:0017090|GO:0046872|GO:0006508|GO:0008237|GO:0046914|GO:0004175|GO:0004222|GO:0008270	extracellular region|binding|catalytic activity|macromolecular complex|membrane|metabolic process|intrinsic component of membrane|membrane-bounded organelle|hydrolase activity|organic substance metabolic process|ion binding|protein complex|protein binding|extracellular vesicle|extracellular exosome|peptidase activity|protein metabolic process|cation binding|vesicle|integral component of membrane|…	K01395	meprin A[3.4.24.18]	mmu04974	Protein digestion and absorption - Mus musculus (mouse)	17:43474324-43502812:-	Inf	1.73758e-46	3.47165e-44
ENSMUSG00000050708	Ftl1	ferritin_light_polypeptide_1	GO:0005623|GO:0009987|GO:0005488|GO:0043167|GO:0019725|GO:0006810|GO:0042592|GO:0043169|GO:0046872|GO:0006811|GO:0055082|GO:0048878|GO:0046914|GO:0050801|GO:0006812|GO:0006873|GO:0030003|GO:0005506|GO:0030001|GO:0006875|GO:0008199|GO:0006826|GO:0055072|GO:0006879	cell|cellular process|binding|ion binding|cellular homeostasis|transport|homeostatic process|cation binding|metal ion binding|ion transport|cellular chemical homeostasis|chemical homeostasis|transition metal ion binding|ion homeostasis|cation transport|cellular ion homeostasis|cellular cation homeostasis|iron ion binding|metal ion transport|cellular metal ion homeostasis|ferric iron binding|iron …	K13625	ferritin light chain[-]	mmu04217|mmu04978|mmu04216	Necroptosis - Mus musculus (mouse)|Mineral absorption - Mus musculus (mouse)|Ferroptosis - Mus musculus (mouse)	7:45457944-45459884:-	2.84572	2.64956e-46	5.23147e-44
ENSMUSG00000035775	Krt20	keratin_20	GO:0050896|GO:0005623|GO:0009987|GO:0005198|GO:0005488|GO:0043229|GO:0050794|GO:0005622|GO:0051641|GO:0016043|GO:0006950|GO:0051716|GO:0005515|GO:0006810|GO:0033554|GO:0005737|GO:0008219|GO:0060341|GO:0032880|GO:0032940|GO:0008104|GO:0045184|GO:0005882|GO:0006996|GO:0045103|GO:0051223|GO:0070201|GO:0015031|GO:0007010|GO:0046903|GO:0051046|GO:0045104|GO:0005856|GO:0009306|GO:0012501|GO:0045111|GO:…	response to stimulus|cell|cellular process|structural molecule activity|binding|intracellular organelle|regulation of cellular process|intracellular|cellular localization|cellular component organization|response to stress|cellular response to stimulus|protein binding|transport|cellular response to stress|cytoplasm|cell death|regulation of cellular localization|regulation of protein localization|s…	K07604	type I keratin, acidic[-]	mmu04915	Estrogen signaling pathway - Mus musculus (mouse)	11:99428403-99438150:-	3.52973	5.48849e-46	1.07108e-43
ENSMUSG00000098387	Pet117	PET117_homolog_S._cerevisiae_	GO:0005623|GO:0043227|GO:0043229|GO:0005622|GO:0005737|GO:0043231|GO:0005739	cell|membrane-bounded organelle|intracellular organelle|intracellular|cytoplasm|intracellular membrane-bounded organelle|mitochondrion	-	-	-	-	2:144368996-144373721:+	-8.45296	6.71341e-46	1.29507e-43
ENSMUSG00000051648	Kctd19	potassium_channel_tetramerisation_domain_containing_19	GO:0009987|GO:0016043|GO:0022607|GO:0006461|GO:0051259|GO:0051260	cellular process|cellular component organization|cellular component assembly|protein complex assembly|protein oligomerization|protein homooligomerization	-	-	-	-	8:105382807-105413502:-	Inf	7.26262e-46	1.3851e-43
ENSMUSG00000027611	Procr	protein_C_receptor_endothelial	GO:0050896|GO:0030054|GO:0005623|GO:0005576|GO:0005488|GO:0002376|GO:0016020|GO:0031224|GO:0043227|GO:0006955|GO:0043229|GO:0005622|GO:0009986|GO:0006950|GO:0030055|GO:0005515|GO:1903561|GO:0070062|GO:0009611|GO:0005912|GO:0008022|GO:0050819|GO:0031982|GO:0005924|GO:0050878|GO:0016021|GO:0005815|GO:0007599|GO:0005925|GO:0005856|GO:0042060|GO:0005813|GO:0007596|GO:0015630	response to stimulus|cell junction|cell|extracellular region|binding|immune system process|membrane|intrinsic component of membrane|membrane-bounded organelle|immune response|intracellular organelle|intracellular|cell surface|response to stress|cell-substrate junction|protein binding|extracellular vesicle|extracellular exosome|response to wounding|adherens junction|protein C-terminus binding|nega…	K06557	protein C receptor, endothelial (EPCR)[-]	mmu04610	Complement and coagulation cascades - Mus musculus (mouse)	2:155751117-155755471:+	2.83789	1.07078e-45	2.01921e-43
ENSMUSG00000079334	Nat6	N_acetyltransferase_6	GO:0005623|GO:0003824|GO:0008152|GO:0016740|GO:0005622|GO:0005737|GO:0016746|GO:0016747|GO:0016407|GO:0016410|GO:0008080	cell|catalytic activity|metabolic process|transferase activity|intracellular|cytoplasm|transferase activity, transferring acyl groups|transferase activity, transferring acyl groups other than amino-acyl groups|acetyltransferase activity|N-acyltransferase activity|N-acetyltransferase activity	-	-	-	-	9:107578887-107584050:+	3.07622	1.09093e-45	2.03433e-43
ENSMUSG00000079092	Prl2c2	prolactin_family_2_subfamily_c_member_2	GO:0005623|GO:0009987|GO:0005576|GO:0005488|GO:0032502|GO:0008152|GO:0040011|GO:0048646|GO:0043227|GO:0019222|GO:0009653|GO:0071704|GO:0048523|GO:0043229|GO:0048870|GO:0009893|GO:0050794|GO:0006807|GO:0009058|GO:0005622|GO:0012505|GO:0016043|GO:0005615|GO:0040017|GO:0048856|GO:0005515|GO:0044237|GO:0040012|GO:0050793|GO:0008283|GO:0045595|GO:0061351|GO:0051272|GO:0005783|GO:0046483|GO:0005737|GO:…	cell|cellular process|extracellular region|binding|developmental process|metabolic process|locomotion|anatomical structure formation involved in morphogenesis|membrane-bounded organelle|regulation of metabolic process|anatomical structure morphogenesis|organic substance metabolic process|negative regulation of cellular process|intracellular organelle|cell motility|positive regulation of metabolic…	-	-	-	-	13:12996132-13005383:-	4.03563	1.44933e-45	2.67297e-43
ENSMUSG00000054499	Dedd2	death_effector_domain_containing_DNA_binding_protein_2	GO:0050896|GO:0005623|GO:0009987|GO:0023052|GO:0005488|GO:0008152|GO:0043227|GO:0019222|GO:0023051|GO:0071704|GO:0043229|GO:0050794|GO:0006807|GO:0009058|GO:0005622|GO:0016043|GO:0051716|GO:0005515|GO:0044237|GO:0097159|GO:0046483|GO:1901360|GO:0007154|GO:0044249|GO:0008219|GO:0009967|GO:0009966|GO:0010646|GO:0007165|GO:0003676|GO:0010941|GO:0006725|GO:0006139|GO:0097194|GO:0051171|GO:0043231|GO:…	response to stimulus|cell|cellular process|signaling|binding|metabolic process|membrane-bounded organelle|regulation of metabolic process|regulation of signaling|organic substance metabolic process|intracellular organelle|regulation of cellular process|nitrogen compound metabolic process|biosynthetic process|intracellular|cellular component organization|cellular response to stimulus|protein bindi…	-	-	-	-	7:25199915-25220615:-	2.95772	1.50911e-45	2.75298e-43
ENSMUSG00000022018	Rgcc	regulator_of_cell_cycle	GO:0050896|GO:0005623|GO:0009987|GO:0005488|GO:0002376|GO:0032502|GO:0008152|GO:0040011|GO:0044089|GO:0048646|GO:0043227|GO:0006955|GO:0007155|GO:0019222|GO:0009653|GO:0071704|GO:0002684|GO:0048523|GO:0043229|GO:0051050|GO:0048870|GO:0009893|GO:0050794|GO:0006807|GO:0009058|GO:0005622|GO:0051641|GO:0016043|GO:0030234|GO:0006950|GO:0040013|GO:0051716|GO:0002253|GO:0051051|GO:0048856|GO:0005515|GO:…	response to stimulus|cell|cellular process|binding|immune system process|developmental process|metabolic process|locomotion|positive regulation of cellular component biogenesis|anatomical structure formation involved in morphogenesis|membrane-bounded organelle|immune response|cell adhesion|regulation of metabolic process|anatomical structure morphogenesis|organic substance metabolic process|posit…	-	-	-	-	14:79288756-79301645:-	3.75759	2.01435e-45	3.63515e-43
ENSMUSG00000023249	Parp3	poly_ADP_ribose_polymerase_family_member_3	GO:0050896|GO:0005623|GO:0009987|GO:0003824|GO:0008152|GO:0019222|GO:0071704|GO:0043229|GO:0016740|GO:0009893|GO:0050794|GO:0006807|GO:0009058|GO:0005622|GO:0051641|GO:0016043|GO:0006950|GO:0051716|GO:0044237|GO:0033554|GO:0000723|GO:0046483|GO:1901360|GO:0044249|GO:0042592|GO:0019538|GO:0005975|GO:0032886|GO:0016757|GO:0006486|GO:0008104|GO:0051726|GO:0006725|GO:0031325|GO:0006139|GO:0006281|GO:…	response to stimulus|cell|cellular process|catalytic activity|metabolic process|regulation of metabolic process|organic substance metabolic process|intracellular organelle|transferase activity|positive regulation of metabolic process|regulation of cellular process|nitrogen compound metabolic process|biosynthetic process|intracellular|cellular localization|cellular component organization|response …	K10798	poly [ADP-ribose] polymerase[2.4.2.30]	mmu04217|mmu04210|mmu03410	Necroptosis - Mus musculus (mouse)|Apoptosis - Mus musculus (mouse)|Base excision repair - Mus musculus (mouse)	9:106470322-106476949:-	3.09144	2.23484e-45	3.99014e-43
ENSMUSG00000041120	Nbl1	neuroblastoma_suppression_of_tumorigenicity_1	GO:0050896|GO:0016015|GO:0009987|GO:0005576|GO:0023052|GO:0005488|GO:0002376|GO:0007610|GO:0032502|GO:0008152|GO:0040011|GO:0019222|GO:0023051|GO:0009653|GO:0050795|GO:0071704|GO:0048523|GO:0050900|GO:0048870|GO:0009605|GO:0048521|GO:0050794|GO:0006807|GO:0009058|GO:0016043|GO:0040013|GO:0051716|GO:0002683|GO:0048856|GO:0005515|GO:0044237|GO:0040012|GO:0050793|GO:0002682|GO:0023057|GO:0045595|GO:…	response to stimulus|morphogen activity|cellular process|extracellular region|signaling|binding|immune system process|behavior|developmental process|metabolic process|locomotion|regulation of metabolic process|regulation of signaling|anatomical structure morphogenesis|regulation of behavior|organic substance metabolic process|negative regulation of cellular process|leukocyte migration|cell motili…	K19558	neuroblastoma suppressor of tumorigenicity 1[-]	mmu04350	TGF-beta signaling pathway - Mus musculus (mouse)	4:139082284-139092993:-	4.90674	2.40114e-45	4.24193e-43
ENSMUSG00000031881	Cdh16	cadherin_16	GO:0005623|GO:0005576|GO:0005488|GO:0016020|GO:0031224|GO:0043227|GO:0007155|GO:0005886|GO:0043167|GO:0071944|GO:1903561|GO:0070062|GO:0043169|GO:0016323|GO:0098609|GO:0031982|GO:0016021|GO:0046872|GO:0098742|GO:0005509|GO:0007156|GO:0016339	cell|extracellular region|binding|membrane|intrinsic component of membrane|membrane-bounded organelle|cell adhesion|plasma membrane|ion binding|cell periphery|extracellular vesicle|extracellular exosome|cation binding|basolateral plasma membrane|cell-cell adhesion|vesicle|integral component of membrane|metal ion binding|cell-cell adhesion via plasma-membrane adhesion molecules|calcium ion binding…	-	-	-	-	8:104614141-104624396:-	Inf	2.4301e-45	4.24837e-43
ENSMUSG00000096351	Samd11	sterile_alpha_motif_domain_containing_11	GO:0005623|GO:0009987|GO:0005488|GO:0008152|GO:0043227|GO:0019222|GO:0071704|GO:0048523|GO:0043229|GO:0050794|GO:0006807|GO:0009058|GO:0005622|GO:0009892|GO:0005515|GO:0044237|GO:0043621|GO:0046483|GO:1901360|GO:0031324|GO:0009890|GO:0044249|GO:0006725|GO:0006139|GO:0051171|GO:0019904|GO:0043231|GO:0031323|GO:0005634|GO:0010468|GO:0016070|GO:0010629|GO:0034645|GO:0009059|GO:0010467|GO:0042731|GO:…	cell|cellular process|binding|metabolic process|membrane-bounded organelle|regulation of metabolic process|organic substance metabolic process|negative regulation of cellular process|intracellular organelle|regulation of cellular process|nitrogen compound metabolic process|biosynthetic process|intracellular|negative regulation of metabolic process|protein binding|cellular metabolic process|protei…	-	-	-	-	4:156246973-156255338:-	Inf	3.95577e-45	6.8443e-43
ENSMUSG00000028048	Gba	glucosidase_beta_acid	GO:0050896|GO:0005623|GO:0009987|GO:0005576|GO:0023052|GO:0005488|GO:0003824|GO:0016020|GO:0032502|GO:0008152|GO:0043227|GO:0031090|GO:0016787|GO:0019222|GO:0023051|GO:0009653|GO:0071704|GO:0048523|GO:0043229|GO:0009893|GO:0050794|GO:0006807|GO:0009058|GO:0005622|GO:0009892|GO:0051716|GO:0048856|GO:0005515|GO:1903561|GO:0044237|GO:0023057|GO:0009056|GO:0070062|GO:0006793|GO:0043086|GO:0009725|GO:…	response to stimulus|cell|cellular process|extracellular region|signaling|binding|catalytic activity|membrane|developmental process|metabolic process|membrane-bounded organelle|organelle membrane|hydrolase activity|regulation of metabolic process|regulation of signaling|anatomical structure morphogenesis|organic substance metabolic process|negative regulation of cellular process|intracellular org…	K01201	glucosylceramidase[3.2.1.45]	mmu01100|mmu04142|mmu00600|mmu00511	Metabolic pathways - Mus musculus (mouse)|Lysosome - Mus musculus (mouse)|Sphingolipid metabolism - Mus musculus (mouse)|Other glycan degradation - Mus musculus (mouse)	3:89202928-89208966:+	2.93589	4.00403e-45	6.8571e-43
ENSMUSG00000039329	Tex19.1	testis_expressed_gene_19.1	GO:0022414|GO:0005623|GO:0009987|GO:0005488|GO:0000003|GO:0032502|GO:0008152|GO:0040007|GO:0043227|GO:0019222|GO:0071704|GO:0048523|GO:0043229|GO:0051321|GO:0050794|GO:0005622|GO:0048609|GO:0016043|GO:0003006|GO:0044702|GO:0048856|GO:0005515|GO:0048589|GO:0019953|GO:0008283|GO:0007059|GO:0001892|GO:0007548|GO:0009888|GO:0005737|GO:0008406|GO:0070192|GO:0048869|GO:0090214|GO:0007276|GO:0045137|GO:…	reproductive process|cell|cellular process|binding|reproduction|developmental process|metabolic process|growth|membrane-bounded organelle|regulation of metabolic process|organic substance metabolic process|negative regulation of cellular process|intracellular organelle|meiotic cell cycle|regulation of cellular process|intracellular|multicellular organismal reproductive process|cellular component …	-	-	-	-	11:121146143-121148319:+	2.9815	9.96855e-45	1.68992e-42
ENSMUSG00000038280	Ostm1	osteopetrosis_associated_transmembrane_protein_1	GO:0005623|GO:0009987|GO:0005488|GO:0002376|GO:0016020|GO:0032502|GO:0031224|GO:0043227|GO:0031090|GO:0043229|GO:0005622|GO:0048856|GO:0005515|GO:0002520|GO:0005737|GO:0098588|GO:0005774|GO:0048869|GO:0043231|GO:0007275|GO:0048513|GO:0016021|GO:0005634|GO:0030097|GO:0030154|GO:0005829|GO:0005773|GO:0005765|GO:0030099|GO:0002521|GO:0000323|GO:0002573|GO:0005764|GO:0030316	cell|cellular process|binding|immune system process|membrane|developmental process|intrinsic component of membrane|membrane-bounded organelle|organelle membrane|intracellular organelle|intracellular|anatomical structure development|protein binding|immune system development|cytoplasm|bounding membrane of organelle|vacuolar membrane|cellular developmental process|intracellular membrane-bounded orga…	-	-	-	-	10:42583822-42702459:+	2.85794	1.05712e-44	1.77416e-42
ENSMUSG00000041757	Plekha6	pleckstrin_homology_domain_containing_family_A_member_6	-	-	-	-	-	-	1:133181321-133303435:+	3.59149	7.84274e-44	1.30321e-41
ENSMUSG00000026114	Cnga3	cyclic_nucleotide_gated_channel_alpha_3	GO:0050896|GO:0005215|GO:0005623|GO:0009987|GO:0005488|GO:0032991|GO:0016020|GO:0032502|GO:0031224|GO:0043227|GO:0031090|GO:0005886|GO:0009653|GO:0044297|GO:0005929|GO:0005622|GO:0043167|GO:0097367|GO:0071944|GO:0042995|GO:0004872|GO:0043234|GO:0048856|GO:0005515|GO:0036094|GO:0022857|GO:0097159|GO:0006810|GO:0009888|GO:0009725|GO:0005737|GO:0098588|GO:0010035|GO:0003407|GO:0022891|GO:0001750|GO:…	response to stimulus|transporter activity|cell|cellular process|binding|macromolecular complex|membrane|developmental process|intrinsic component of membrane|membrane-bounded organelle|organelle membrane|plasma membrane|anatomical structure morphogenesis|cell body|cilium|intracellular|ion binding|carbohydrate derivative binding|cell periphery|cell projection|receptor activity|protein complex|anat…	K04950	cyclic nucleotide gated channel alpha 3[-]	mmu04740|mmu04024	Olfactory transduction - Mus musculus (mouse)|cAMP signaling pathway - Mus musculus (mouse)	1:37214434-37263384:+	2.91735	1.16123e-43	1.91068e-41
ENSMUSG00000028678	Kif2c	kinesin_family_member_2C	GO:0005623|GO:0009987|GO:0005488|GO:0003824|GO:0032991|GO:0016020|GO:0008152|GO:0043227|GO:0016787|GO:0043229|GO:0050794|GO:0005622|GO:0043167|GO:0097367|GO:0051641|GO:0016043|GO:0043234|GO:0005515|GO:0036094|GO:0097159|GO:0007059|GO:0051640|GO:0005737|GO:0005874|GO:0005875|GO:0001882|GO:0016817|GO:0008092|GO:0051656|GO:0051301|GO:0000166|GO:0051649|GO:0007163|GO:0006928|GO:0000776|GO:0043168|GO:…	cell|cellular process|binding|catalytic activity|macromolecular complex|membrane|metabolic process|membrane-bounded organelle|hydrolase activity|intracellular organelle|regulation of cellular process|intracellular|ion binding|carbohydrate derivative binding|cellular localization|cellular component organization|protein complex|protein binding|small molecule binding|organic cyclic compound binding|…	-	-	-	-	4:117159639-117182639:-	-3.79349	1.55888e-43	2.54007e-41
ENSMUSG00000000567	Sox9	SRY_sex_determining_region_Y_box_9	GO:0022414|GO:0050896|GO:0001071|GO:0005623|GO:0009987|GO:0023052|GO:0005488|GO:0000003|GO:0003824|GO:0002376|GO:0032991|GO:0032502|GO:0008152|GO:0040007|GO:0040011|GO:0044089|GO:0031128|GO:0003700|GO:0048646|GO:0043227|GO:0007155|GO:0019222|GO:0023051|GO:0009653|GO:0071704|GO:0048523|GO:0043229|GO:0016740|GO:0048870|GO:0009893|GO:0009605|GO:0050794|GO:0006807|GO:0009058|GO:0005622|GO:0048609|GO:…	reproductive process|response to stimulus|nucleic acid binding transcription factor activity|cell|cellular process|signaling|binding|reproduction|catalytic activity|immune system process|macromolecular complex|developmental process|metabolic process|growth|locomotion|positive regulation of cellular component biogenesis|developmental induction|transcription factor activity, sequence-specific DNA b…	K18435	transcription factor SOX9 (SOX group E)[-]	mmu04024	cAMP signaling pathway - Mus musculus (mouse)	11:112782224-112787760:+	3.22086	1.81015e-43	2.92113e-41
ENSMUSG00000034416	Pkd1l2	polycystic_kidney_disease_1_like_2	GO:0050896|GO:0005215|GO:0009987|GO:0005488|GO:0016020|GO:0031224|GO:0009605|GO:0043167|GO:0030246|GO:0051606|GO:0005515|GO:0022857|GO:0006810|GO:0022891|GO:0055085|GO:0043169|GO:0001965|GO:0009612|GO:0016021|GO:0034220|GO:0046872|GO:0006811|GO:0050982|GO:0015267|GO:0015075|GO:0005509|GO:0008324|GO:0098655|GO:0006812|GO:0005216|GO:0022890|GO:0030001|GO:0005261|GO:0046873|GO:0005262|GO:0070588|GO:…	response to stimulus|transporter activity|cellular process|binding|membrane|intrinsic component of membrane|response to external stimulus|ion binding|carbohydrate binding|detection of stimulus|protein binding|transmembrane transporter activity|transport|substrate-specific transmembrane transporter activity|transmembrane transport|cation binding|G-protein alpha-subunit binding|response to mechanic…	-	-	-	-	8:116995679-117082449:-	7.72769	2.74796e-43	4.39228e-41
ENSMUSG00000023067	Cdkn1a	cyclin_dependent_kinase_inhibitor_1A_P21_	GO:0050896|GO:0005623|GO:0009987|GO:0023052|GO:0005488|GO:0003824|GO:0002376|GO:0032991|GO:0032502|GO:0008152|GO:0040007|GO:0043227|GO:0019222|GO:0071704|GO:0002684|GO:0048523|GO:0043229|GO:0016740|GO:0009893|GO:0009605|GO:0050794|GO:0006807|GO:0009058|GO:0005622|GO:0043167|GO:0051641|GO:0016043|GO:0030234|GO:0009892|GO:0006950|GO:0051716|GO:0016049|GO:0043234|GO:0045926|GO:0048856|GO:0005515|GO:…	response to stimulus|cell|cellular process|signaling|binding|catalytic activity|immune system process|macromolecular complex|developmental process|metabolic process|growth|membrane-bounded organelle|regulation of metabolic process|organic substance metabolic process|positive regulation of immune system process|negative regulation of cellular process|intracellular organelle|transferase activity|po…	K06625	cyclin-dependent kinase inhibitor 1A[-]	mmu05200|mmu05165|mmu04151|mmu05163|mmu05166|mmu05203|mmu05169|mmu05167|mmu05205|mmu04218|mmu05202|mmu05225|mmu04630|mmu05161|mmu04934|mmu05160|mmu04921|mmu05226|mmu05224|mmu05206|mmu04068|mmu04110|mmu04066|mmu04928|mmu05215|mmu05222|mmu01522|mmu05210|mmu04012|mmu01524|mmu05212|mmu05214|mmu05220|mmu05218|mmu04115|mmu05211|mmu05223|mmu05217|mmu05213|mmu05219|mmu05216	Pathways in cancer - Mus musculus (mouse)|Human papillomavirus infection - Mus musculus (mouse)|PI3K-Akt signaling pathway - Mus musculus (mouse)|Human cytomegalovirus infection - Mus musculus (mouse)|Human T-cell leukemia virus 1 infection - Mus musculus (mouse)|Viral carcinogenesis - Mus musculus (mouse)|Epstein-Barr virus infection - Mus musculus (mouse)|Kaposi sarcoma-associated herpesvirus i…	17:29090979-29100722:+	2.78964	3.90876e-43	6.18875e-41
ENSMUSG00000039062	Anpep	alanyl_membrane_aminopeptidase	GO:0005623|GO:0009987|GO:0005576|GO:0005488|GO:0003824|GO:0016020|GO:0032502|GO:0008152|GO:0031224|GO:0048646|GO:0043227|GO:0031090|GO:0016787|GO:0005886|GO:0009653|GO:0071704|GO:0043229|GO:0006807|GO:0005622|GO:0043167|GO:0009986|GO:0071944|GO:0032844|GO:0005615|GO:0033218|GO:0051051|GO:0048856|GO:1903561|GO:0044237|GO:0009056|GO:0070062|GO:0031983|GO:0006810|GO:0005737|GO:0098588|GO:0012506|GO:…	cell|cellular process|extracellular region|binding|catalytic activity|membrane|developmental process|metabolic process|intrinsic component of membrane|anatomical structure formation involved in morphogenesis|membrane-bounded organelle|organelle membrane|hydrolase activity|plasma membrane|anatomical structure morphogenesis|organic substance metabolic process|intracellular organelle|nitrogen compou…	K11140	aminopeptidase N[3.4.11.2]	mmu01100|mmu04640|mmu00480|mmu04614	Metabolic pathways - Mus musculus (mouse)|Hematopoietic cell lineage - Mus musculus (mouse)|Glutathione metabolism - Mus musculus (mouse)|Renin-angiotensin system - Mus musculus (mouse)	7:79821803-79861059:-	5.94828	4.91475e-43	7.7088e-41
ENSMUSG00000062342	Serpinb9e	serine_or_cysteine_peptidase_inhibitor_clade_B_member_9e	GO:0005623|GO:0009987|GO:0005576|GO:0008152|GO:0019222|GO:0071704|GO:0048523|GO:0050794|GO:0005622|GO:0030234|GO:0009892|GO:0005615|GO:0044237|GO:0043086|GO:0005737|GO:0050790|GO:0031324|GO:0019538|GO:0004857|GO:0031323|GO:0044092|GO:0032269|GO:0051346|GO:0051246|GO:0044267|GO:0051248|GO:0030414|GO:0006508|GO:0032268|GO:0045861|GO:0010466|GO:0030162|GO:0052547|GO:0004866|GO:0004867|GO:0010951|GO:…	cell|cellular process|extracellular region|metabolic process|regulation of metabolic process|organic substance metabolic process|negative regulation of cellular process|regulation of cellular process|intracellular|enzyme regulator activity|negative regulation of metabolic process|extracellular space|cellular metabolic process|negative regulation of catalytic activity|cytoplasm|regulation of catal…	K13963	serpin B[-]	mmu05146	Amoebiasis - Mus musculus (mouse)	13:33249612-33260846:+	4.24917	1.28951e-42	2.00388e-40
ENSMUSG00000026874	Hc	hemolytic_complement	GO:0050896|GO:0005623|GO:0009987|GO:0005576|GO:0005488|GO:0002376|GO:0032991|GO:0016020|GO:0007610|GO:0032502|GO:0008152|GO:0040011|GO:0031224|GO:0048646|GO:0043227|GO:0006955|GO:0019222|GO:0019835|GO:0005886|GO:0009653|GO:0050795|GO:0071704|GO:0002684|GO:0048523|GO:0051050|GO:0050900|GO:0048870|GO:0009605|GO:0048521|GO:0050794|GO:0051641|GO:0071944|GO:0016043|GO:0030234|GO:0009892|GO:0006950|GO:…	response to stimulus|cell|cellular process|extracellular region|binding|immune system process|macromolecular complex|membrane|behavior|developmental process|metabolic process|locomotion|intrinsic component of membrane|anatomical structure formation involved in morphogenesis|membrane-bounded organelle|immune response|regulation of metabolic process|cytolysis|plasma membrane|anatomical structure mo…	K03994	complement component 5[-]	mmu05168|mmu04080|mmu05322|mmu04610|mmu05150|mmu05133|mmu05020	Herpes simplex infection - Mus musculus (mouse)|Neuroactive ligand-receptor interaction - Mus musculus (mouse)|Systemic lupus erythematosus - Mus musculus (mouse)|Complement and coagulation cascades - Mus musculus (mouse)|Staphylococcus aureus infection - Mus musculus (mouse)|Pertussis - Mus musculus (mouse)|Prion diseases - Mus musculus (mouse)	2:34983331-35061438:-	3.54938	5.80594e-42	8.93955e-40
ENSMUSG00000032718	Mansc1	MANSC_domain_containing_1	GO:0016020|GO:0031224|GO:0016021	membrane|intrinsic component of membrane|integral component of membrane	-	-	-	-	6:134609207-134632488:-	6.74018	9.29799e-42	1.41862e-39
ENSMUSG00000028035	Dnajb4	DnaJ_Hsp40_homolog_subfamily_B_member_4	GO:0005623|GO:0009987|GO:0005576|GO:0005488|GO:0016020|GO:0043227|GO:0005886|GO:0043229|GO:0005622|GO:0071944|GO:0006457|GO:0005515|GO:1903561|GO:0070062|GO:0051082|GO:0005737|GO:0051087|GO:0031982|GO:0043231|GO:0005634|GO:0005654|GO:0005829|GO:0031981	cell|cellular process|extracellular region|binding|membrane|membrane-bounded organelle|plasma membrane|intracellular organelle|intracellular|cell periphery|protein folding|protein binding|extracellular vesicle|extracellular exosome|unfolded protein binding|cytoplasm|chaperone binding|vesicle|intracellular membrane-bounded organelle|nucleus|nucleoplasm|cytosol|nuclear lumen	-	-	-	-	3:152178511-152210302:-	2.7609	9.62496e-42	1.45528e-39
ENSMUSG00000096965	3300005D01Rik	RIKEN_cDNA_3300005D01_gene	-	-	-	-	-	-	17:5798657-5803240:+	2.93575	9.87355e-42	1.47953e-39
ENSMUSG00000024773	Atg2a	autophagy_related_2A	GO:0050896|GO:0005623|GO:0009987|GO:0005488|GO:0016020|GO:0008152|GO:0043227|GO:0031090|GO:0043229|GO:0009605|GO:0005622|GO:0016043|GO:0006950|GO:0051716|GO:0006914|GO:0005515|GO:0019898|GO:0009056|GO:0033554|GO:0009991|GO:0005737|GO:0098588|GO:0034045|GO:0007154|GO:0016236|GO:0031668|GO:0044804|GO:0000422|GO:0042594|GO:0006996|GO:0022607|GO:0031667|GO:0005811|GO:0070925|GO:0000045|GO:0007033|GO:…	response to stimulus|cell|cellular process|binding|membrane|metabolic process|membrane-bounded organelle|organelle membrane|intracellular organelle|response to external stimulus|intracellular|cellular component organization|response to stress|cellular response to stimulus|autophagy|protein binding|extrinsic component of membrane|catabolic process|cellular response to stress|response to extracellu…	K17906	autophagy-related protein 2[-]	mmu04140|mmu04136	Autophagy - animal - Mus musculus (mouse)|Autophagy - other - Mus musculus (mouse)	19:6241668-6262335:+	2.71541	1.53167e-41	2.27487e-39
ENSMUSG00000015656	Hspa8	heat_shock_protein_8	GO:0030054|GO:0005623|GO:0009987|GO:0005576|GO:0005488|GO:0003824|GO:0032991|GO:0016020|GO:0008152|GO:0043227|GO:0016787|GO:0019222|GO:0005886|GO:0071704|GO:0048523|GO:0043229|GO:0009893|GO:0050794|GO:0006807|GO:0009058|GO:0005622|GO:0043167|GO:0097367|GO:0071944|GO:0016043|GO:0006457|GO:0009892|GO:0003823|GO:0072562|GO:0005615|GO:0043234|GO:0030055|GO:0005515|GO:1903561|GO:0044237|GO:0036094|GO:…	cell junction|cell|cellular process|extracellular region|binding|catalytic activity|macromolecular complex|membrane|metabolic process|membrane-bounded organelle|hydrolase activity|regulation of metabolic process|plasma membrane|organic substance metabolic process|negative regulation of cellular process|intracellular organelle|positive regulation of metabolic process|regulation of cellular process…	K03283	heat shock 70kDa protein 1/2/6/8[-]	mmu04010|mmu04144|mmu05164|mmu04141|mmu03040|mmu05162|mmu04915|mmu05145|mmu04612|mmu04213|mmu05134	MAPK signaling pathway - Mus musculus (mouse)|Endocytosis - Mus musculus (mouse)|Influenza A - Mus musculus (mouse)|Protein processing in endoplasmic reticulum - Mus musculus (mouse)|Spliceosome - Mus musculus (mouse)|Measles - Mus musculus (mouse)|Estrogen signaling pathway - Mus musculus (mouse)|Toxoplasmosis - Mus musculus (mouse)|Antigen processing and presentation - Mus musculus (mouse)|Long…	9:40800984-40805200:+	2.63458	2.3448e-41	3.452e-39
ENSMUSG00000079243	Xirp1	xin_actin_binding_repeat_containing_1	GO:0030054|GO:0009987|GO:0005488|GO:0032502|GO:0016043|GO:0048856|GO:0005515|GO:0097159|GO:0008092|GO:0030029|GO:0003676|GO:0007507|GO:0006996|GO:0007275|GO:0048513|GO:0003723|GO:0072359|GO:0030036|GO:0007010|GO:0003779|GO:0072358|GO:0044822	cell junction|cellular process|binding|developmental process|cellular component organization|anatomical structure development|protein binding|organic cyclic compound binding|cytoskeletal protein binding|actin filament-based process|nucleic acid binding|heart development|organelle organization|multicellular organism development|animal organ development|RNA binding|circulatory system development|ac…	-	-	-	-	9:120013755-120023598:-	7.6169	3.01101e-41	4.39424e-39
ENSMUSG00000022602	Arc	activity_regulated_cytoskeletal_associated_protein	GO:0050896|GO:0030054|GO:0005623|GO:0009987|GO:0023052|GO:0045202|GO:0005488|GO:0016020|GO:0007610|GO:0032502|GO:0040011|GO:0043227|GO:0005886|GO:0023051|GO:0009653|GO:0043229|GO:0051050|GO:0097060|GO:0048870|GO:0050794|GO:0005622|GO:0044708|GO:0071944|GO:0012505|GO:0016043|GO:0042995|GO:0051716|GO:0048856|GO:0060076|GO:0005515|GO:0050793|GO:0007611|GO:0006810|GO:0009888|GO:0005737|GO:0007154|GO:…	response to stimulus|cell junction|cell|cellular process|signaling|synapse|binding|membrane|behavior|developmental process|locomotion|membrane-bounded organelle|plasma membrane|regulation of signaling|anatomical structure morphogenesis|intracellular organelle|positive regulation of transport|synaptic membrane|cell motility|regulation of cellular process|intracellular|single-organism behavior|cell…	K15867	activity-regulated cytoskeleton-associated protein[-]	mmu05031	Amphetamine addiction - Mus musculus (mouse)	15:74669083-74672570:-	3.48684	4.25207e-41	6.09936e-39
ENSMUSG00000045954	Sdpr	serum_deprivation_response	GO:0005623|GO:0009987|GO:0005488|GO:0016020|GO:0008152|GO:0072341|GO:0019222|GO:0005886|GO:0071704|GO:0009893|GO:0050794|GO:0006807|GO:0009058|GO:0005622|GO:0043167|GO:0097367|GO:0071944|GO:0008289|GO:0005515|GO:0044237|GO:0036094|GO:0044853|GO:0046483|GO:0005737|GO:1901360|GO:0044249|GO:0001786|GO:0019899|GO:0043177|GO:0006725|GO:0005543|GO:0031325|GO:0006139|GO:0051171|GO:0043168|GO:0031323|GO:…	cell|cellular process|binding|membrane|metabolic process|modified amino acid binding|regulation of metabolic process|plasma membrane|organic substance metabolic process|positive regulation of metabolic process|regulation of cellular process|nitrogen compound metabolic process|biosynthetic process|intracellular|ion binding|carbohydrate derivative binding|cell periphery|lipid binding|protein bindin…	-	-	-	-	1:51289126-51302960:+	-4.18523	4.24113e-41	6.09936e-39
ENSMUSG00000041220	Elovl6	ELOVL_family_member_6_elongation_of_long_chain_fatty_acids_yeast_	GO:0005623|GO:0009987|GO:0005488|GO:0003824|GO:0016020|GO:0008152|GO:0031224|GO:0043227|GO:0005789|GO:0031090|GO:0071704|GO:0043229|GO:0016740|GO:0009058|GO:0005622|GO:0012505|GO:0005515|GO:0044237|GO:0042175|GO:0031301|GO:0005783|GO:0005737|GO:0098588|GO:0016746|GO:0044249|GO:0006082|GO:0031227|GO:0043231|GO:0006629|GO:0030176|GO:0044255|GO:0016021|GO:0016747|GO:0006631|GO:0008610|GO:0019752|GO:…	cell|cellular process|binding|catalytic activity|membrane|metabolic process|intrinsic component of membrane|membrane-bounded organelle|endoplasmic reticulum membrane|organelle membrane|organic substance metabolic process|intracellular organelle|transferase activity|biosynthetic process|intracellular|endomembrane system|protein binding|cellular metabolic process|nuclear outer membrane-endoplasmic …	K10203	elongation of very long chain fatty acids protein 6[2.3.1.199]	mmu01100|mmu01212|mmu00062|mmu01040	Metabolic pathways - Mus musculus (mouse)|Fatty acid metabolism - Mus musculus (mouse)|Fatty acid elongation - Mus musculus (mouse)|Biosynthesis of unsaturated fatty acids - Mus musculus (mouse)	3:129532355-129638495:+	-3.51404	4.94166e-41	7.02846e-39
ENSMUSG00000068267	Cenpb	centromere_protein_B	GO:0005623|GO:0009987|GO:0005488|GO:0008152|GO:0043227|GO:0019222|GO:0071704|GO:0043229|GO:0050794|GO:0006807|GO:0009058|GO:0005622|GO:0044237|GO:0097159|GO:0046483|GO:1901360|GO:0044249|GO:0003676|GO:0006725|GO:0006139|GO:0051171|GO:0043231|GO:0031323|GO:0003682|GO:0005634|GO:0010468|GO:0016070|GO:0034645|GO:0009059|GO:0003677|GO:0010467|GO:0005694|GO:0051252|GO:0000775|GO:0006351|GO:0032774|GO:…	cell|cellular process|binding|metabolic process|membrane-bounded organelle|regulation of metabolic process|organic substance metabolic process|intracellular organelle|regulation of cellular process|nitrogen compound metabolic process|biosynthetic process|intracellular|cellular metabolic process|organic cyclic compound binding|heterocycle metabolic process|organic cyclic compound metabolic process…	-	-	-	-	2:131175182-131180067:-	-3.76802	5.27619e-41	7.38238e-39
ENSMUSG00000098211	Gm27045	predicted_gene_27045	-	-	-	-	-	-	8:121542122-121543481:+	-3.89607	5.27847e-41	7.38238e-39
ENSMUSG00000035041	Creb3l3	cAMP_responsive_element_binding_protein_3_like_3	GO:0050896|GO:0001071|GO:0005623|GO:0009987|GO:0023052|GO:0005488|GO:0016020|GO:0008152|GO:0031224|GO:0003700|GO:0043227|GO:0005789|GO:0031090|GO:0019222|GO:0071704|GO:0043229|GO:0009893|GO:0050794|GO:0006807|GO:0009058|GO:0005622|GO:0012505|GO:0006950|GO:0051716|GO:0005515|GO:0044237|GO:0042175|GO:0097159|GO:0033554|GO:0005783|GO:0046483|GO:0005737|GO:0098588|GO:0000981|GO:1901360|GO:0007154|GO:…	response to stimulus|nucleic acid binding transcription factor activity|cell|cellular process|signaling|binding|membrane|metabolic process|intrinsic component of membrane|transcription factor activity, sequence-specific DNA binding|membrane-bounded organelle|endoplasmic reticulum membrane|organelle membrane|regulation of metabolic process|organic substance metabolic process|intracellular organell…	K09048	cyclic AMP-responsive element-binding protein 3[-]	mmu05165|mmu04151|mmu05163|mmu05166|mmu04714|mmu05203|mmu04024|mmu05034|mmu05016|mmu04022|mmu05161|mmu04934|mmu04261|mmu04728|mmu04915|mmu04926|mmu04152|mmu04668|mmu04931|mmu04725|mmu04928|mmu04925|mmu04916|mmu04922|mmu05215|mmu04211|mmu04911|mmu04918|mmu05031|mmu04927|mmu05030|mmu04962	Human papillomavirus infection - Mus musculus (mouse)|PI3K-Akt signaling pathway - Mus musculus (mouse)|Human cytomegalovirus infection - Mus musculus (mouse)|Human T-cell leukemia virus 1 infection - Mus musculus (mouse)|Thermogenesis - Mus musculus (mouse)|Viral carcinogenesis - Mus musculus (mouse)|cAMP signaling pathway - Mus musculus (mouse)|Alcoholism - Mus musculus (mouse)|Huntington disea…	10:81084324-81098874:-	Inf	6.73333e-41	9.3393e-39
ENSMUSG00000069718	Gm11563	predicted_gene_11563	GO:0005623|GO:0043229|GO:0005622|GO:0005882|GO:0045095|GO:0005856|GO:0045111	cell|intracellular organelle|intracellular|intermediate filament|keratin filament|cytoskeleton|intermediate filament cytoskeleton	-	-	-	-	11:99657949-99658960:-	6.68309	9.20117e-41	1.26576e-38
ENSMUSG00000035365	Parpbp	PARP1_binding_protein	GO:0050896|GO:0005623|GO:0009987|GO:0005488|GO:0032991|GO:0008152|GO:0043227|GO:0019222|GO:0071704|GO:0048523|GO:0043229|GO:0050794|GO:0000785|GO:0006807|GO:0005622|GO:0009892|GO:0006950|GO:0051716|GO:0005515|GO:0044237|GO:0033554|GO:0046483|GO:1901360|GO:0031324|GO:0006725|GO:0006139|GO:0006281|GO:0051171|GO:0043231|GO:0031323|GO:0005634|GO:2001020|GO:0006282|GO:0006974|GO:0005654|GO:0000725|GO:…	response to stimulus|cell|cellular process|binding|macromolecular complex|metabolic process|membrane-bounded organelle|regulation of metabolic process|organic substance metabolic process|negative regulation of cellular process|intracellular organelle|regulation of cellular process|chromatin|nitrogen compound metabolic process|intracellular|negative regulation of metabolic process|response to stre…	-	-	-	-	10:88091432-88146941:-	-4.19885	1.08118e-40	1.47524e-38
ENSMUSG00000028972	Car6	carbonic_anhydrase_6	GO:0050896|GO:0005623|GO:0005576|GO:0005488|GO:0003824|GO:0008152|GO:0043227|GO:0016829|GO:0005622|GO:0043167|GO:0005615|GO:0051606|GO:1903561|GO:0070062|GO:0005737|GO:0043169|GO:0050906|GO:0050877|GO:0009593|GO:0031982|GO:0050907|GO:0046872|GO:0007600|GO:0016836|GO:0005829|GO:0004089|GO:0050912|GO:0007606|GO:0050909|GO:0001580|GO:0050913	response to stimulus|cell|extracellular region|binding|catalytic activity|metabolic process|membrane-bounded organelle|lyase activity|intracellular|ion binding|extracellular space|detection of stimulus|extracellular vesicle|extracellular exosome|cytoplasm|cation binding|detection of stimulus involved in sensory perception|neurological system process|detection of chemical stimulus|vesicle|detectio…	K01672	carbonic anhydrase[4.2.1.1]	mmu00910	Nitrogen metabolism - Mus musculus (mouse)	4:150187015-150201332:-	5.28053	2.97414e-40	4.0254e-38
ENSMUSG00000018906	P4ha2	procollagen_proline_2_oxoglutarate_4_dioxygenase_proline_4_hydroxylase_alpha_II_polypeptide	GO:0005623|GO:0009987|GO:0005488|GO:0003824|GO:0032991|GO:0016020|GO:0008152|GO:0031224|GO:0043227|GO:0071704|GO:0043229|GO:0006807|GO:0005622|GO:0043167|GO:0012505|GO:0030246|GO:0016491|GO:0043234|GO:0005515|GO:0044237|GO:0036094|GO:0051213|GO:0016705|GO:0005783|GO:0046483|GO:0005737|GO:1901360|GO:0019538|GO:0019842|GO:0043169|GO:0055114|GO:0043177|GO:0005581|GO:0006082|GO:0006520|GO:0043168|GO:…	cell|cellular process|binding|catalytic activity|macromolecular complex|membrane|metabolic process|intrinsic component of membrane|membrane-bounded organelle|organic substance metabolic process|intracellular organelle|nitrogen compound metabolic process|intracellular|ion binding|endomembrane system|carbohydrate binding|oxidoreductase activity|protein complex|protein binding|cellular metabolic pro…	K00472	prolyl 4-hydroxylase[1.14.11.2]	mmu01100|mmu00330	Metabolic pathways - Mus musculus (mouse)|Arginine and proline metabolism - Mus musculus (mouse)	11:54100095-54131665:+	2.79599	4.44204e-40	5.96406e-38
ENSMUSG00000027919	Lce1g	late_cornified_envelope_1G	GO:0005623|GO:0009987|GO:0005198|GO:0005488|GO:0016020|GO:0032502|GO:0008152|GO:0005886|GO:0071704|GO:0005622|GO:0071944|GO:0048856|GO:0005515|GO:0044237|GO:0009888|GO:0005737|GO:0019538|GO:0048869|GO:0007275|GO:0048513|GO:0001533|GO:0043588|GO:0043412|GO:0044267|GO:0030154|GO:0036211|GO:0060429|GO:0008544|GO:0030855|GO:0030216|GO:0006464|GO:0009913|GO:0018149	cell|cellular process|structural molecule activity|binding|membrane|developmental process|metabolic process|plasma membrane|organic substance metabolic process|intracellular|cell periphery|anatomical structure development|protein binding|cellular metabolic process|tissue development|cytoplasm|protein metabolic process|cellular developmental process|multicellular organism development|animal organ …	-	-	-	-	3:92750148-92752338:-	Inf	4.51804e-40	6.01796e-38
ENSMUSG00000015837	Sqstm1	sequestosome_1	GO:0050896|GO:0000988|GO:0005623|GO:0009987|GO:0005576|GO:0023052|GO:0005488|GO:0002376|GO:0032991|GO:0032502|GO:0008152|GO:0040007|GO:0043227|GO:0019222|GO:0023051|GO:0071704|GO:0043229|GO:0009893|GO:0009605|GO:0050794|GO:0006807|GO:0009058|GO:0005622|GO:0043167|GO:0012505|GO:0016043|GO:0006950|GO:0051716|GO:0006914|GO:0045926|GO:0005515|GO:1903561|GO:0044237|GO:0040008|GO:0000989|GO:0009056|GO:…	response to stimulus|transcription factor activity, protein binding|cell|cellular process|extracellular region|signaling|binding|immune system process|macromolecular complex|developmental process|metabolic process|growth|membrane-bounded organelle|regulation of metabolic process|regulation of signaling|organic substance metabolic process|intracellular organelle|positive regulation of metabolic pr…	K14381	sequestosome 1[-]	mmu04218|mmu04217|mmu05418|mmu04380|mmu04137	Cellular senescence - Mus musculus (mouse)|Necroptosis - Mus musculus (mouse)|Fluid shear stress and atherosclerosis - Mus musculus (mouse)|Osteoclast differentiation - Mus musculus (mouse)|Mitophagy - animal - Mus musculus (mouse)	11:50199366-50210827:-	2.58176	5.35275e-40	7.07364e-38
ENSMUSG00000014850	Msh3	mutS_homolog_3_E._coli_	GO:0022414|GO:0050896|GO:0005623|GO:0009987|GO:0005488|GO:0000003|GO:0003824|GO:0002376|GO:0032991|GO:0016020|GO:0032502|GO:0008152|GO:0043227|GO:0016787|GO:0019222|GO:0071704|GO:0048523|GO:0043229|GO:0009893|GO:0051321|GO:0050794|GO:0006807|GO:0005622|GO:0043167|GO:0097367|GO:0016043|GO:0009892|GO:0006950|GO:0044702|GO:0051716|GO:0043234|GO:0048856|GO:0005515|GO:0044237|GO:0036094|GO:0002520|GO:…	reproductive process|response to stimulus|cell|cellular process|binding|reproduction|catalytic activity|immune system process|macromolecular complex|membrane|developmental process|metabolic process|membrane-bounded organelle|hydrolase activity|regulation of metabolic process|organic substance metabolic process|negative regulation of cellular process|intracellular organelle|positive regulation of …	K08736	DNA mismatch repair protein MSH3[-]	mmu05200|mmu05210|mmu01524|mmu03430	Pathways in cancer - Mus musculus (mouse)|Colorectal cancer - Mus musculus (mouse)|Platinum drug resistance - Mus musculus (mouse)|Mismatch repair - Mus musculus (mouse)	13:92211872-92355003:-	2.66331	1.01494e-39	1.33076e-37
ENSMUSG00000028680	Plk3	polo_like_kinase_3	GO:0050896|GO:0005623|GO:0009987|GO:0005488|GO:0003824|GO:0032991|GO:0008152|GO:0043227|GO:0019222|GO:0071704|GO:0048523|GO:0043229|GO:0016740|GO:0044297|GO:0051050|GO:0009893|GO:0050794|GO:0000785|GO:0006807|GO:0009058|GO:0005622|GO:0043167|GO:0097367|GO:0051641|GO:0012505|GO:0016043|GO:0042995|GO:0009892|GO:0006950|GO:0051716|GO:0005515|GO:0044237|GO:0036094|GO:0009056|GO:1903829|GO:0097159|GO:…	response to stimulus|cell|cellular process|binding|catalytic activity|macromolecular complex|metabolic process|membrane-bounded organelle|regulation of metabolic process|organic substance metabolic process|negative regulation of cellular process|intracellular organelle|transferase activity|cell body|positive regulation of transport|positive regulation of metabolic process|regulation of cellular p…	K08862	polo-like kinase 3[2.7.11.21]	mmu05152|mmu04068|mmu04625	Tuberculosis - Mus musculus (mouse)|FoxO signaling pathway - Mus musculus (mouse)|C-type lectin receptor signaling pathway - Mus musculus (mouse)	4:117128655-117133963:-	2.62948	1.04412e-39	1.35841e-37
ENSMUSG00000035861	Tmprss11b	transmembrane_protease_serine_11B	GO:0005623|GO:0005576|GO:0003824|GO:0016020|GO:0008152|GO:0031224|GO:0043227|GO:0016787|GO:0005886|GO:0071704|GO:0071944|GO:1903561|GO:0070062|GO:0008233|GO:0019538|GO:0005887|GO:0031982|GO:0031226|GO:0017171|GO:0016021|GO:0008236|GO:0006508|GO:0004252|GO:0004175	cell|extracellular region|catalytic activity|membrane|metabolic process|intrinsic component of membrane|membrane-bounded organelle|hydrolase activity|plasma membrane|organic substance metabolic process|cell periphery|extracellular vesicle|extracellular exosome|peptidase activity|protein metabolic process|integral component of plasma membrane|vesicle|intrinsic component of plasma membrane|serine h…	-	-	-	-	5:86657631-86676362:-	4.02533	1.06471e-39	1.37454e-37
ENSMUSG00000050022	Amz1	archaelysin_family_metallopeptidase_1	GO:0005488|GO:0003824|GO:0008152|GO:0016787|GO:0071704|GO:0043167|GO:0008233|GO:0019538|GO:0043169|GO:0046872|GO:0006508|GO:0008237	binding|catalytic activity|metabolic process|hydrolase activity|organic substance metabolic process|ion binding|peptidase activity|protein metabolic process|cation binding|metal ion binding|proteolysis|metallopeptidase activity	-	-	-	-	5:140724127-140761439:+	2.9628	1.18057e-39	1.51248e-37
ENSMUSG00000041062	Mslnl	mesothelin_like	GO:0005623|GO:0016020|GO:0031224|GO:0007155|GO:0009986|GO:0031589|GO:0016021|GO:0007160	cell|membrane|intrinsic component of membrane|cell adhesion|cell surface|cell-substrate adhesion|integral component of membrane|cell-matrix adhesion	-	-	-	-	17:25736040-25748330:+	Inf	1.36323e-39	1.73327e-37
ENSMUSG00000006423	C330007P06Rik	RIKEN_cDNA_C330007P06_gene	-	-	-	-	-	-	X:36823737-36874111:-	2.94944	2.10412e-39	2.65514e-37
ENSMUSG00000040287	Stac3	SH3_and_cysteine_rich_domain_3	GO:0050896|GO:0005623|GO:0009987|GO:0023052|GO:0005488|GO:0032502|GO:0050794|GO:0005622|GO:0043167|GO:0051716|GO:0048856|GO:0005515|GO:0009888|GO:0007154|GO:0043169|GO:0003012|GO:0042802|GO:0007165|GO:0048869|GO:0048468|GO:0061061|GO:0007275|GO:0048513|GO:0007267|GO:0050881|GO:0007517|GO:0046872|GO:0060537|GO:0030154|GO:0055001|GO:0006936|GO:0042692|GO:0035556|GO:0003009|GO:0014706|GO:0055002|GO:…	response to stimulus|cell|cellular process|signaling|binding|developmental process|regulation of cellular process|intracellular|ion binding|cellular response to stimulus|anatomical structure development|protein binding|tissue development|cell communication|cation binding|muscle system process|identical protein binding|signal transduction|cellular developmental process|cell development|muscle stru…	-	-	-	-	10:127501686-127508823:+	6.61011	2.12673e-39	2.66365e-37
ENSMUSG00000032633	Flcn	folliculin	GO:0050896|GO:0030054|GO:0005623|GO:0009987|GO:0023052|GO:0005488|GO:0002376|GO:0016020|GO:0032502|GO:0008152|GO:0040007|GO:0040011|GO:0048646|GO:0043227|GO:1903828|GO:0005911|GO:0007155|GO:0019222|GO:0005886|GO:0023051|GO:0009653|GO:0071704|GO:0048523|GO:0043229|GO:0048870|GO:0009893|GO:0050794|GO:0006807|GO:0009058|GO:0005622|GO:0051641|GO:0071944|GO:0016043|GO:0009892|GO:0040013|GO:0051716|GO:…	response to stimulus|cell junction|cell|cellular process|signaling|binding|immune system process|membrane|developmental process|metabolic process|growth|locomotion|anatomical structure formation involved in morphogenesis|membrane-bounded organelle|negative regulation of cellular protein localization|cell-cell junction|cell adhesion|regulation of metabolic process|plasma membrane|regulation of sig…	K09594	folliculin[-]	mmu04150|mmu05211	mTOR signaling pathway - Mus musculus (mouse)|Renal cell carcinoma - Mus musculus (mouse)	11:59791408-59810016:-	2.70581	3.97357e-39	4.93988e-37
ENSMUSG00000024854	Pold4	polymerase_DNA_directed_delta_4	GO:0050896|GO:0005623|GO:0009987|GO:0003824|GO:0032991|GO:0008152|GO:0043227|GO:0071704|GO:0043229|GO:0016740|GO:0050794|GO:0006807|GO:0009058|GO:0005622|GO:0032993|GO:0006950|GO:0051716|GO:0043234|GO:0044237|GO:0008283|GO:0033554|GO:0046483|GO:1901360|GO:0044249|GO:0050673|GO:0008284|GO:0006725|GO:0006139|GO:0006281|GO:0043231|GO:0042127|GO:0016772|GO:0005634|GO:0000731|GO:0006974|GO:0034645|GO:…	response to stimulus|cell|cellular process|catalytic activity|macromolecular complex|metabolic process|membrane-bounded organelle|organic substance metabolic process|intracellular organelle|transferase activity|regulation of cellular process|nitrogen compound metabolic process|biosynthetic process|intracellular|protein-DNA complex|response to stress|cellular response to stimulus|protein complex|c…	K03505	DNA polymerase delta subunit 4[-]	mmu03420|mmu03440|mmu03030|mmu03410|mmu03430	Nucleotide excision repair - Mus musculus (mouse)|Homologous recombination - Mus musculus (mouse)|DNA replication - Mus musculus (mouse)|Base excision repair - Mus musculus (mouse)|Mismatch repair - Mus musculus (mouse)	19:4231899-4233631:+	2.66879	4.67234e-39	5.76587e-37
ENSMUSG00000032519	Slc25a38	solute_carrier_family_25_member_38	GO:0005215|GO:0005623|GO:0009987|GO:0002376|GO:0016020|GO:0032502|GO:0008152|GO:0031224|GO:0002262|GO:0043227|GO:0031090|GO:0071704|GO:0043229|GO:0006807|GO:0009058|GO:0005622|GO:0048856|GO:0044237|GO:0002520|GO:0006810|GO:0046483|GO:0005737|GO:1901360|GO:0044249|GO:0042592|GO:0019866|GO:0034101|GO:0042168|GO:0031966|GO:0048869|GO:0006725|GO:0043231|GO:0051186|GO:0007275|GO:0048513|GO:0016021|GO:…	transporter activity|cell|cellular process|immune system process|membrane|developmental process|metabolic process|intrinsic component of membrane|myeloid cell homeostasis|membrane-bounded organelle|organelle membrane|organic substance metabolic process|intracellular organelle|nitrogen compound metabolic process|biosynthetic process|intracellular|anatomical structure development|cellular metabolic…	-	-	-	-	9:120110374-120124504:+	3.00777	7.56239e-39	9.2642e-37
ENSMUSG00000038893	Fam117a	family_with_sequence_similarity_117_member_A	-	-	-	-	-	-	11:95337018-95381872:+	3.83847	1.42843e-38	1.73719e-36
ENSMUSG00000047253	Krtap1-5	keratin_associated_protein_1_5	GO:0005623|GO:0043229|GO:0005622|GO:0005882|GO:0045095|GO:0005856|GO:0045111	cell|intracellular organelle|intracellular|intermediate filament|keratin filament|cytoskeleton|intermediate filament cytoskeleton	-	-	-	-	11:99579976-99581016:-	6.05878	1.56852e-38	1.89384e-36
ENSMUSG00000024661	Fth1	ferritin_heavy_polypeptide_1	GO:0050896|GO:0005623|GO:0009987|GO:0005576|GO:0005488|GO:0003824|GO:0002376|GO:0008152|GO:0043227|GO:0006955|GO:0048523|GO:0043229|GO:0050794|GO:0005622|GO:0043167|GO:0051641|GO:0016491|GO:0005515|GO:1903561|GO:0008283|GO:0070062|GO:0031983|GO:0019725|GO:0006810|GO:0008285|GO:0005737|GO:0051651|GO:0042592|GO:0008219|GO:0043169|GO:0055114|GO:0010941|GO:0048144|GO:0031982|GO:0043231|GO:0060548|GO:…	response to stimulus|cell|cellular process|extracellular region|binding|catalytic activity|immune system process|metabolic process|membrane-bounded organelle|immune response|negative regulation of cellular process|intracellular organelle|regulation of cellular process|intracellular|ion binding|cellular localization|oxidoreductase activity|protein binding|extracellular vesicle|cell proliferation|e…	K00522	ferritin heavy chain[1.16.3.2]	mmu04217|mmu04978|mmu04216	Necroptosis - Mus musculus (mouse)|Mineral absorption - Mus musculus (mouse)|Ferroptosis - Mus musculus (mouse)	19:9982703-9985092:+	2.50573	2.73126e-38	3.2742e-36
ENSMUSG00000032281	Acsbg1	acyl_CoA_synthetase_bubblegum_family_member_1	GO:0022414|GO:0050896|GO:0005623|GO:0009987|GO:0005488|GO:0000003|GO:0003824|GO:0032502|GO:0008152|GO:0043227|GO:0071704|GO:0043229|GO:0016874|GO:0005622|GO:0043167|GO:0097367|GO:0003006|GO:0044702|GO:0048856|GO:0044237|GO:0036094|GO:0097159|GO:0007548|GO:0001552|GO:0009725|GO:0005737|GO:0008406|GO:0001882|GO:0000166|GO:0031982|GO:0006082|GO:0045137|GO:0043168|GO:0048608|GO:0043231|GO:0006629|GO:…	reproductive process|response to stimulus|cell|cellular process|binding|reproduction|catalytic activity|developmental process|metabolic process|membrane-bounded organelle|organic substance metabolic process|intracellular organelle|ligase activity|intracellular|ion binding|carbohydrate derivative binding|developmental process involved in reproduction|single organism reproductive process|anatomical…	K15013	long-chain-fatty-acid--CoA ligase ACSBG[6.2.1.3]	mmu01100|mmu03320|mmu04920|mmu01212|mmu00071|mmu00061	Metabolic pathways - Mus musculus (mouse)|PPAR signaling pathway - Mus musculus (mouse)|Adipocytokine signaling pathway - Mus musculus (mouse)|Fatty acid metabolism - Mus musculus (mouse)|Fatty acid degradation - Mus musculus (mouse)|Fatty acid biosynthesis - Mus musculus (mouse)	9:54604877-54661870:-	2.71966	3.68817e-38	4.38997e-36
ENSMUSG00000019564	Arid3a	AT_rich_interactive_domain_3A_BRIGHT_like_	GO:0001071|GO:0005623|GO:0009987|GO:0005488|GO:0016020|GO:0008152|GO:0003700|GO:0043227|GO:0019222|GO:0071704|GO:0043229|GO:0009893|GO:0050794|GO:0006807|GO:0009058|GO:0005622|GO:0012505|GO:0005515|GO:0044237|GO:0097159|GO:0046483|GO:0005737|GO:0000981|GO:1901360|GO:0005794|GO:0044249|GO:0042802|GO:0003676|GO:0006725|GO:0031325|GO:0006139|GO:0051171|GO:0043231|GO:0031323|GO:0046983|GO:0003682|GO:…	nucleic acid binding transcription factor activity|cell|cellular process|binding|membrane|metabolic process|transcription factor activity, sequence-specific DNA binding|membrane-bounded organelle|regulation of metabolic process|organic substance metabolic process|intracellular organelle|positive regulation of metabolic process|regulation of cellular process|nitrogen compound metabolic process|bio…	-	-	-	-	10:79927043-79955018:+	3.0618	4.46324e-38	5.2751e-36
ENSMUSG00000020078	Vps26a	vacuolar_protein_sorting_26_homolog_A_yeast_	GO:0005215|GO:0005623|GO:0005576|GO:0005488|GO:0032991|GO:0016020|GO:0043227|GO:0031090|GO:0043229|GO:0005622|GO:0051641|GO:0012505|GO:0030904|GO:0043234|GO:0005515|GO:1903561|GO:0070062|GO:0006810|GO:0005737|GO:0098588|GO:0008565|GO:0051649|GO:0008104|GO:0045184|GO:0031982|GO:0043231|GO:0010008|GO:0005768|GO:0016192|GO:0034613|GO:0097422|GO:0005769|GO:0015031|GO:0046907|GO:0005829|GO:0016197|GO:…	transporter activity|cell|extracellular region|binding|macromolecular complex|membrane|membrane-bounded organelle|organelle membrane|intracellular organelle|intracellular|cellular localization|endomembrane system|retromer complex|protein complex|protein binding|extracellular vesicle|extracellular exosome|transport|cytoplasm|bounding membrane of organelle|protein transporter activity|establishment…	K18466	vacuolar protein sorting-associated protein 26[-]	mmu04144	Endocytosis - Mus musculus (mouse)	10:62454843-62486805:-	2.56199	6.88458e-38	8.08e-36
ENSMUSG00000001156	Mxd1	MAX_dimerization_protein_1	GO:0001071|GO:0009987|GO:0005488|GO:0008152|GO:0003700|GO:0019222|GO:0071704|GO:0048523|GO:0050794|GO:0006807|GO:0009058|GO:0009892|GO:0005515|GO:0044237|GO:0097159|GO:0046483|GO:0000981|GO:1901360|GO:0031324|GO:0009890|GO:0044249|GO:0003676|GO:0006725|GO:0006139|GO:0051171|GO:0031323|GO:0046983|GO:0000982|GO:0010468|GO:0001227|GO:0016070|GO:0010629|GO:0034645|GO:0009059|GO:0003677|GO:0010467|GO:…	nucleic acid binding transcription factor activity|cellular process|binding|metabolic process|transcription factor activity, sequence-specific DNA binding|regulation of metabolic process|organic substance metabolic process|negative regulation of cellular process|regulation of cellular process|nitrogen compound metabolic process|biosynthetic process|negative regulation of metabolic process|protein…	-	-	-	-	6:86647042-86669161:-	2.70409	8.63991e-38	1.00697e-35
ENSMUSG00000021768	Dusp13	dual_specificity_phosphatase_13	GO:0005623|GO:0009987|GO:0005488|GO:0003824|GO:0008152|GO:0016787|GO:0071704|GO:0005622|GO:0005515|GO:0044237|GO:0016788|GO:0006793|GO:0005737|GO:0019538|GO:0043412|GO:0044267|GO:0006796|GO:0042578|GO:0036211|GO:0006464|GO:0016791|GO:0016311|GO:0006470|GO:0004721|GO:0035335|GO:0004725|GO:0008138	cell|cellular process|binding|catalytic activity|metabolic process|hydrolase activity|organic substance metabolic process|intracellular|protein binding|cellular metabolic process|hydrolase activity, acting on ester bonds|phosphorus metabolic process|cytoplasm|protein metabolic process|macromolecule modification|cellular protein metabolic process|phosphate-containing compound metabolic process|pho…	-	-	-	-	14:21733394-21751181:-	4.05232	9.74299e-38	1.1277e-35
ENSMUSG00000000823	Znf512b	zinc_finger_protein_512B	GO:0005488|GO:0043167|GO:0005515|GO:0043169|GO:0046872	binding|ion binding|protein binding|cation binding|metal ion binding	-	-	-	-	2:181582103-181592803:-	-4.13808	1.78086e-37	2.04714e-35
ENSMUSG00000025154	Arhgap19	Rho_GTPase_activating_protein_19	GO:0050896|GO:0009987|GO:0023052|GO:0008152|GO:0019222|GO:0009893|GO:0050794|GO:0030234|GO:0051716|GO:0050790|GO:0007154|GO:0043085|GO:0008047|GO:0007165|GO:0030695|GO:0051345|GO:0005096|GO:0043547|GO:0043087	response to stimulus|cellular process|signaling|metabolic process|regulation of metabolic process|positive regulation of metabolic process|regulation of cellular process|enzyme regulator activity|cellular response to stimulus|regulation of catalytic activity|cell communication|positive regulation of catalytic activity|enzyme activator activity|signal transduction|GTPase regulator activity|positiv…	-	-	-	-	19:41766588-41802084:-	-3.50994	2.15097e-37	2.45576e-35
ENSMUSG00000032515	Csrnp1	cysteine_serine_rich_nuclear_protein_1	GO:0050896|GO:0001071|GO:0005623|GO:0009987|GO:0023052|GO:0005488|GO:0032502|GO:0008152|GO:0003700|GO:0043227|GO:0019222|GO:0009653|GO:0071704|GO:0043229|GO:0009893|GO:0050794|GO:0006807|GO:0009058|GO:0005622|GO:0051716|GO:0048856|GO:0005515|GO:0044237|GO:0097159|GO:0009791|GO:0046483|GO:0000981|GO:0060021|GO:1901360|GO:0007154|GO:0044249|GO:0060324|GO:0008219|GO:0007165|GO:0060323|GO:0003676|GO:…	response to stimulus|nucleic acid binding transcription factor activity|cell|cellular process|signaling|binding|developmental process|metabolic process|transcription factor activity, sequence-specific DNA binding|membrane-bounded organelle|regulation of metabolic process|anatomical structure morphogenesis|organic substance metabolic process|intracellular organelle|positive regulation of metabolic…	-	-	-	-	9:119971166-119977250:-	2.54492	2.21022e-37	2.50636e-35
ENSMUSG00000027612	Mmp24	matrix_metallopeptidase_24	GO:0050896|GO:0005623|GO:0009987|GO:0005576|GO:0005488|GO:0031012|GO:0003824|GO:0016020|GO:0032502|GO:0008152|GO:0031224|GO:0043227|GO:0031090|GO:0016787|GO:0007155|GO:0005886|GO:0005578|GO:0071704|GO:0043229|GO:0009605|GO:0005622|GO:0043167|GO:0071944|GO:0012505|GO:0098727|GO:0048856|GO:0051606|GO:0005515|GO:1903561|GO:0070062|GO:0005737|GO:0009266|GO:0098588|GO:0005794|GO:0019827|GO:0008233|GO:…	response to stimulus|cell|cellular process|extracellular region|binding|extracellular matrix|catalytic activity|membrane|developmental process|metabolic process|intrinsic component of membrane|membrane-bounded organelle|organelle membrane|hydrolase activity|cell adhesion|plasma membrane|proteinaceous extracellular matrix|organic substance metabolic process|intracellular organelle|response to exte…	K08002	matrix metalloproteinase-24 (membrane-inserted)[3.4.24.-]	mmu04928	Parathyroid hormone synthesis, secretion and action - Mus musculus (mouse)	2:155775342-155818366:+	2.66514	2.48683e-37	2.8011e-35
ENSMUSG00000010051	Hyal1	hyaluronoglucosaminidase_1	GO:0050896|GO:0005623|GO:0009987|GO:0005576|GO:0005488|GO:0003824|GO:0032502|GO:0008152|GO:0040007|GO:0040011|GO:0051707|GO:0044089|GO:0009607|GO:0048646|GO:0043227|GO:0016787|GO:0007155|GO:0009653|GO:0071704|GO:0048523|GO:0043229|GO:0016740|GO:0048870|GO:0009605|GO:0045927|GO:0050794|GO:0036117|GO:0006807|GO:0009058|GO:0005622|GO:0016043|GO:0006950|GO:0051716|GO:0005615|GO:0016049|GO:0045926|GO:…	response to stimulus|cell|cellular process|extracellular region|binding|catalytic activity|developmental process|metabolic process|growth|locomotion|response to other organism|positive regulation of cellular component biogenesis|response to biotic stimulus|anatomical structure formation involved in morphogenesis|membrane-bounded organelle|hydrolase activity|cell adhesion|anatomical structure morp…	K01197	hyaluronoglucosaminidase[3.2.1.35]	mmu01100|mmu04142|mmu00531	Metabolic pathways - Mus musculus (mouse)|Lysosome - Mus musculus (mouse)|Glycosaminoglycan degradation - Mus musculus (mouse)	9:107576927-107581710:+	2.65714	4.00257e-37	4.47834e-35
ENSMUSG00000059659	Gm10069	predicted_gene_10069	-	-	-	-	-	-	6:128438757-128503281:+	3.25773	4.42597e-37	4.91928e-35
ENSMUSG00000020897	Aurkb	aurora_kinase_B	GO:0050896|GO:0005623|GO:0009987|GO:0005488|GO:0003824|GO:0032991|GO:0032502|GO:0008152|GO:0043227|GO:0019222|GO:0009838|GO:0071704|GO:0048523|GO:0043229|GO:0016740|GO:0050794|GO:0006807|GO:0009058|GO:0005622|GO:0043167|GO:0097367|GO:0051641|GO:0016043|GO:0009892|GO:0051716|GO:0043234|GO:0048856|GO:0005515|GO:0044237|GO:0036094|GO:0030496|GO:0008283|GO:0097159|GO:0051782|GO:0051098|GO:0006793|GO:…	response to stimulus|cell|cellular process|binding|catalytic activity|macromolecular complex|developmental process|metabolic process|membrane-bounded organelle|regulation of metabolic process|abscission|organic substance metabolic process|negative regulation of cellular process|intracellular organelle|transferase activity|regulation of cellular process|nitrogen compound metabolic process|biosynth…	-	-	-	-	11:69045647-69051664:+	-3.50879	5.60846e-37	6.19255e-35
ENSMUSG00000028068	Iqgap3	IQ_motif_containing_GTPase_activating_protein_3	GO:0050896|GO:0030054|GO:0005623|GO:0009987|GO:0023052|GO:0005488|GO:0016020|GO:0032502|GO:0008152|GO:0005911|GO:0019222|GO:0005886|GO:0023051|GO:0071704|GO:0009893|GO:0050794|GO:0005622|GO:0071944|GO:0016043|GO:0030234|GO:0009892|GO:0051716|GO:0048856|GO:0005515|GO:0044237|GO:0050793|GO:0008283|GO:0006793|GO:0009888|GO:0005737|GO:0050790|GO:0007154|GO:0048732|GO:0019538|GO:0043085|GO:0009967|GO:…	response to stimulus|cell junction|cell|cellular process|signaling|binding|membrane|developmental process|metabolic process|cell-cell junction|regulation of metabolic process|plasma membrane|regulation of signaling|organic substance metabolic process|positive regulation of metabolic process|regulation of cellular process|intracellular|cell periphery|cellular component organization|enzyme regulato…	K05767	Ras GTPase-activating-like protein IQGAP2/3[-]	mmu04810	Regulation of actin cytoskeleton - Mus musculus (mouse)	3:88081971-88121048:+	-3.31679	5.7127e-37	6.26643e-35
ENSMUSG00000042417	Ccno	cyclin_O	GO:0050896|GO:0005623|GO:0009987|GO:0003824|GO:0032502|GO:0008152|GO:0048646|GO:0043227|GO:0016787|GO:0009653|GO:0071704|GO:0043229|GO:0006807|GO:0005622|GO:0016043|GO:0006950|GO:0051716|GO:0048856|GO:0044237|GO:0033554|GO:0046483|GO:0009888|GO:0005737|GO:1901360|GO:0051301|GO:0048869|GO:0016798|GO:0006725|GO:0006139|GO:0006281|GO:0007049|GO:0043231|GO:0006996|GO:0030030|GO:0022607|GO:0042493|GO:…	response to stimulus|cell|cellular process|catalytic activity|developmental process|metabolic process|anatomical structure formation involved in morphogenesis|membrane-bounded organelle|hydrolase activity|anatomical structure morphogenesis|organic substance metabolic process|intracellular organelle|nitrogen compound metabolic process|intracellular|cellular component organization|response to stres…	-	-	-	-	13:112987802-112990778:+	3.84078	9.55694e-37	1.04152e-34
ENSMUSG00000000303	Cdh1	cadherin_1	GO:0050896|GO:0030054|GO:0005623|GO:0009987|GO:0005576|GO:0005488|GO:0032991|GO:0016020|GO:0032502|GO:0008152|GO:0031224|GO:0043227|GO:0005911|GO:0007155|GO:0019222|GO:0005886|GO:0071704|GO:0048523|GO:0043229|GO:0051050|GO:0009893|GO:0050794|GO:0006807|GO:0009058|GO:0005622|GO:0031252|GO:0043167|GO:0097367|GO:0051641|GO:0071944|GO:0012505|GO:0016043|GO:0042995|GO:0051716|GO:0043234|GO:0030055|GO:…	response to stimulus|cell junction|cell|cellular process|extracellular region|binding|macromolecular complex|membrane|developmental process|metabolic process|intrinsic component of membrane|membrane-bounded organelle|cell-cell junction|cell adhesion|regulation of metabolic process|plasma membrane|organic substance metabolic process|negative regulation of cellular process|intracellular organelle|p…	K05689	cadherin 1, type 1, E-cadherin[-]	mmu05200|mmu04015|mmu04514|mmu04390|mmu05226|mmu04371|mmu05100|mmu04520|mmu05218|mmu05213|mmu05219|mmu05216	Pathways in cancer - Mus musculus (mouse)|Rap1 signaling pathway - Mus musculus (mouse)|Cell adhesion molecules (CAMs) - Mus musculus (mouse)|Hippo signaling pathway - Mus musculus (mouse)|Gastric cancer - Mus musculus (mouse)|Apelin signaling pathway - Mus musculus (mouse)|Bacterial invasion of epithelial cells - Mus musculus (mouse)|Adherens junction - Mus musculus (mouse)|Melanoma - Mus muscul…	8:106603351-106670246:+	4.47277	1.03626e-36	1.12203e-34
ENSMUSG00000035692	Isg15	ISG15_ubiquitin_like_modifier	GO:0050896|GO:0031386|GO:0005623|GO:0009987|GO:0005576|GO:0005488|GO:0002376|GO:0032502|GO:0008152|GO:0051707|GO:0009607|GO:0002262|GO:0006955|GO:0019222|GO:0071704|GO:0002684|GO:0048523|GO:0009605|GO:0050794|GO:0005622|GO:0009892|GO:0006950|GO:0032844|GO:0048856|GO:0005515|GO:0044237|GO:0050793|GO:0002682|GO:0002520|GO:0009056|GO:1903706|GO:0045595|GO:0045646|GO:0005737|GO:0045597|GO:0031324|GO:…	response to stimulus|protein tag|cell|cellular process|extracellular region|binding|immune system process|developmental process|metabolic process|response to other organism|response to biotic stimulus|myeloid cell homeostasis|immune response|regulation of metabolic process|organic substance metabolic process|positive regulation of immune system process|negative regulation of cellular process|resp…	K12159	ubiquitin cross-reactive protein[-]	-	-	4:156199424-156200818:-	4.92685	1.11306e-36	1.18984e-34
ENSMUSG00000036768	Kif15	kinesin_family_member_15	GO:0005623|GO:0009987|GO:0005488|GO:0003824|GO:0032991|GO:0016020|GO:0008152|GO:0016787|GO:0043229|GO:0005622|GO:0043167|GO:0097367|GO:0043234|GO:0005515|GO:0036094|GO:0097159|GO:0005737|GO:0005874|GO:0005875|GO:0001882|GO:0016817|GO:0008092|GO:0000166|GO:0006928|GO:0043168|GO:0032403|GO:0007017|GO:0017076|GO:0008017|GO:0001883|GO:0007018|GO:0016818|GO:0005856|GO:0015631|GO:0032549|GO:0005819|GO:…	cell|cellular process|binding|catalytic activity|macromolecular complex|membrane|metabolic process|hydrolase activity|intracellular organelle|intracellular|ion binding|carbohydrate derivative binding|protein complex|protein binding|small molecule binding|organic cyclic compound binding|cytoplasm|microtubule|microtubule associated complex|nucleoside binding|hydrolase activity, acting on acid anhyd…	-	-	-	-	9:122951081-123018725:+	-3.34422	1.10602e-36	1.18984e-34
ENSMUSG00000040549	Ckap5	cytoskeleton_associated_protein_5	GO:0005623|GO:0009987|GO:0005488|GO:0032991|GO:0016020|GO:0043229|GO:0005622|GO:0016043|GO:0043234|GO:0005515|GO:0005737|GO:0005874|GO:0000930|GO:0008092|GO:0007163|GO:0007049|GO:0006996|GO:0043021|GO:0032403|GO:0007017|GO:0031023|GO:0008017|GO:0007051|GO:0005815|GO:0035371|GO:0000226|GO:0007010|GO:0005856|GO:0005813|GO:0015631|GO:0000922|GO:0005819|GO:0015630|GO:0030951|GO:0051297	cell|cellular process|binding|macromolecular complex|membrane|intracellular organelle|intracellular|cellular component organization|protein complex|protein binding|cytoplasm|microtubule|gamma-tubulin complex|cytoskeletal protein binding|establishment or maintenance of cell polarity|cell cycle|organelle organization|ribonucleoprotein complex binding|protein complex binding|microtubule-based proces…	-	-	-	-	2:91526762-91620664:+	-3.16049	1.58765e-36	1.68643e-34
ENSMUSG00000105692	Gm43737	predicted_gene_43737	-	-	-	-	-	-	3:89210425-89213164:+	3.46401	1.79066e-36	1.89011e-34
ENSMUSG00000024759	Atl3	atlastin_GTPase_3	GO:0005623|GO:0009987|GO:0005488|GO:0003824|GO:0016020|GO:0008152|GO:0031224|GO:0043227|GO:0005789|GO:0031090|GO:0016787|GO:0043229|GO:0005622|GO:0043167|GO:0097367|GO:0012505|GO:0016043|GO:0005515|GO:0036094|GO:0042175|GO:0097159|GO:0005783|GO:0005737|GO:0098588|GO:0001882|GO:0010256|GO:0016817|GO:0042802|GO:0000166|GO:0043168|GO:0043231|GO:0006996|GO:0022607|GO:0016021|GO:0007029|GO:0017076|GO:…	cell|cellular process|binding|catalytic activity|membrane|metabolic process|intrinsic component of membrane|membrane-bounded organelle|endoplasmic reticulum membrane|organelle membrane|hydrolase activity|intracellular organelle|intracellular|ion binding|carbohydrate derivative binding|endomembrane system|cellular component organization|protein binding|small molecule binding|nuclear outer membrane…	-	-	-	-	19:7494040-7538608:+	-3.20303	1.9864e-36	2.08361e-34
ENSMUSG00000071076	Jund	jun_D_proto_oncogene	GO:0050896|GO:0001071|GO:0000988|GO:0005623|GO:0009987|GO:0048511|GO:0005488|GO:0032991|GO:0032502|GO:0008152|GO:0051707|GO:0009607|GO:0003700|GO:0043227|GO:0019222|GO:0071704|GO:0048523|GO:0043229|GO:0009893|GO:0009605|GO:0050794|GO:0000785|GO:0006807|GO:0009058|GO:0005622|GO:0032993|GO:0009892|GO:0007623|GO:0051716|GO:0043234|GO:0048856|GO:0005515|GO:0044237|GO:0000989|GO:0050793|GO:0008283|GO:…	response to stimulus|nucleic acid binding transcription factor activity|transcription factor activity, protein binding|cell|cellular process|rhythmic process|binding|macromolecular complex|developmental process|metabolic process|response to other organism|response to biotic stimulus|transcription factor activity, sequence-specific DNA binding|membrane-bounded organelle|regulation of metabolic pro…	K04449	transcription factor jun-D[-]	mmu04010|mmu04380|mmu04928|mmu04657	MAPK signaling pathway - Mus musculus (mouse)|Osteoclast differentiation - Mus musculus (mouse)|Parathyroid hormone synthesis, secretion and action - Mus musculus (mouse)|IL-17 signaling pathway - Mus musculus (mouse)	8:70697739-70700616:+	2.48906	2.86449e-36	2.98601e-34
ENSMUSG00000024691	Fam111a	family_with_sequence_similarity_111_member_A	GO:0005623|GO:0009987|GO:0005488|GO:0032991|GO:0008152|GO:0043227|GO:0071704|GO:0048523|GO:0043229|GO:0050794|GO:0000785|GO:0006807|GO:0009058|GO:0005622|GO:0005515|GO:0044237|GO:0046483|GO:0005737|GO:1901360|GO:0044249|GO:0050792|GO:0006725|GO:0016032|GO:0006139|GO:0048525|GO:0043231|GO:0005634|GO:0019079|GO:0034645|GO:0009059|GO:0006259|GO:0005694|GO:0019058|GO:0045071|GO:0045069|GO:0006260	cell|cellular process|binding|macromolecular complex|metabolic process|membrane-bounded organelle|organic substance metabolic process|negative regulation of cellular process|intracellular organelle|regulation of cellular process|chromatin|nitrogen compound metabolic process|biosynthetic process|intracellular|protein binding|cellular metabolic process|heterocycle metabolic process|cytoplasm|organi…	-	-	-	-	19:12545740-12589768:+	-3.17772	3.0838e-36	3.19478e-34
ENSMUSG00000010067	Rassf1	Ras_association_RalGDS_AF_6_domain_family_member_1	GO:0050896|GO:0005623|GO:0009987|GO:0023052|GO:0005488|GO:0016020|GO:0008152|GO:0043227|GO:0019222|GO:0005886|GO:0071704|GO:0048523|GO:0043229|GO:0009893|GO:0050794|GO:0005622|GO:0043167|GO:0071944|GO:0006950|GO:0051716|GO:0005515|GO:0044237|GO:0033554|GO:0005737|GO:0005874|GO:0007154|GO:0047485|GO:0019538|GO:0045786|GO:0043169|GO:0042802|GO:0007165|GO:0051726|GO:0031325|GO:0007049|GO:0043231|GO:…	response to stimulus|cell|cellular process|signaling|binding|membrane|metabolic process|membrane-bounded organelle|regulation of metabolic process|plasma membrane|organic substance metabolic process|negative regulation of cellular process|intracellular organelle|positive regulation of metabolic process|regulation of cellular process|intracellular|ion binding|cell periphery|response to stress|cell…	K09850	Ras association domain-containing protein 1[-]	mmu05200|mmu04014|mmu04390|mmu05206|mmu05223|mmu05219|mmu04392	Pathways in cancer - Mus musculus (mouse)|Ras signaling pathway - Mus musculus (mouse)|Hippo signaling pathway - Mus musculus (mouse)|MicroRNAs in cancer - Mus musculus (mouse)|Non-small cell lung cancer - Mus musculus (mouse)|Bladder cancer - Mus musculus (mouse)|Hippo signaling pathway - multiple species - Mus musculus (mouse)	9:107551555-107562267:+	2.48724	3.61844e-36	3.72567e-34
ENSMUSG00000062382	Gm10116	predicted_pseudogene_10116	GO:0005623|GO:0009987|GO:0005488|GO:0043167|GO:0019725|GO:0006810|GO:0042592|GO:0043169|GO:0046872|GO:0006811|GO:0055082|GO:0048878|GO:0046914|GO:0050801|GO:0006812|GO:0006873|GO:0030003|GO:0005506|GO:0030001|GO:0006875|GO:0008199|GO:0006826|GO:0055072|GO:0006879	cell|cellular process|binding|ion binding|cellular homeostasis|transport|homeostatic process|cation binding|metal ion binding|ion transport|cellular chemical homeostasis|chemical homeostasis|transition metal ion binding|ion homeostasis|cation transport|cellular ion homeostasis|cellular cation homeostasis|iron ion binding|metal ion transport|cellular metal ion homeostasis|ferric iron binding|iron …	K13625	ferritin light chain[-]	mmu04217	Necroptosis - Mus musculus (mouse)	13:74406396-74407317:+	2.42944	4.51174e-36	4.61711e-34
ENSMUSG00000001627	Ifrd1	interferon_related_developmental_regulator_1	GO:0050896|GO:0005623|GO:0009987|GO:0005488|GO:0032502|GO:0008152|GO:0040007|GO:0043227|GO:0019222|GO:0009653|GO:0071704|GO:0048523|GO:0043229|GO:0009893|GO:0050794|GO:0006807|GO:0009058|GO:0005622|GO:0016043|GO:0006950|GO:0016049|GO:0045926|GO:0048856|GO:0005515|GO:0048589|GO:0044237|GO:0040008|GO:0050793|GO:0045595|GO:0048638|GO:0046483|GO:0009611|GO:0009888|GO:0005737|GO:1901360|GO:0044249|GO:…	response to stimulus|cell|cellular process|binding|developmental process|metabolic process|growth|membrane-bounded organelle|regulation of metabolic process|anatomical structure morphogenesis|organic substance metabolic process|negative regulation of cellular process|intracellular organelle|positive regulation of metabolic process|regulation of cellular process|nitrogen compound metabolic process…	-	-	-	-	12:40201567-40248504:-	2.4105	5.62243e-36	5.71886e-34
ENSMUSG00000079605	Zbtb9	zinc_finger_and_BTB_domain_containing_9	GO:0005623|GO:0009987|GO:0005488|GO:0008152|GO:0043227|GO:0019222|GO:0071704|GO:0043229|GO:0050794|GO:0006807|GO:0009058|GO:0005622|GO:0043167|GO:0005515|GO:0044237|GO:0097159|GO:0046483|GO:1901360|GO:0044249|GO:0043169|GO:0003676|GO:0006725|GO:0006139|GO:0051171|GO:0043231|GO:0031323|GO:0005634|GO:0010468|GO:0016070|GO:0034645|GO:0046872|GO:0009059|GO:0003677|GO:0010467|GO:0051252|GO:0006351|GO:…	cell|cellular process|binding|metabolic process|membrane-bounded organelle|regulation of metabolic process|organic substance metabolic process|intracellular organelle|regulation of cellular process|nitrogen compound metabolic process|biosynthetic process|intracellular|ion binding|protein binding|cellular metabolic process|organic cyclic compound binding|heterocycle metabolic process|organic cycli…	-	-	-	-	17:26973167-26976205:+	-4.93349	6.57077e-36	6.64321e-34
ENSMUSG00000003573	Homer3	homer_homolog_3_Drosophila_	GO:0050896|GO:0030054|GO:0005623|GO:0009987|GO:0023052|GO:0045202|GO:0005488|GO:0016020|GO:0005886|GO:0043229|GO:0097060|GO:0050794|GO:0005622|GO:0071944|GO:0042995|GO:0045178|GO:0051716|GO:0060076|GO:0005515|GO:0006810|GO:0005737|GO:0007154|GO:0097481|GO:0007165|GO:0005102|GO:0008022|GO:0014069|GO:0019904|GO:0045211|GO:0007186|GO:0006811|GO:0043269|GO:0007166|GO:0001664|GO:0035254|GO:0005829|GO:…	response to stimulus|cell junction|cell|cellular process|signaling|synapse|binding|membrane|plasma membrane|intracellular organelle|synaptic membrane|regulation of cellular process|intracellular|cell periphery|cell projection|basal part of cell|cellular response to stimulus|excitatory synapse|protein binding|transport|cytoplasm|cell communication|neuronal postsynaptic density|signal transduction|…	K15010	homer[-]	mmu04068|mmu04724	FoxO signaling pathway - Mus musculus (mouse)|Glutamatergic synapse - Mus musculus (mouse)	8:70282827-70294361:+	2.65105	8.24648e-36	8.28746e-34
ENSMUSG00000027326	Casc5	cancer_susceptibility_candidate_5	GO:0005623|GO:0009987|GO:0005576|GO:0005488|GO:0032991|GO:0008152|GO:0043227|GO:0019222|GO:0071704|GO:0048523|GO:0043229|GO:0050794|GO:0005622|GO:0051641|GO:0012505|GO:0016043|GO:0009892|GO:0043234|GO:0005515|GO:1903561|GO:0044237|GO:0007059|GO:0070062|GO:0006793|GO:0043086|GO:0005737|GO:0050790|GO:0031324|GO:0019538|GO:0030141|GO:0051301|GO:0008104|GO:0001669|GO:0031982|GO:0000776|GO:0007049|GO:…	cell|cellular process|extracellular region|binding|macromolecular complex|metabolic process|membrane-bounded organelle|regulation of metabolic process|organic substance metabolic process|negative regulation of cellular process|intracellular organelle|regulation of cellular process|intracellular|cellular localization|endomembrane system|cellular component organization|negative regulation of metabo…	-	-	-	-	2:119047119-119105501:+	-3.36365	9.43832e-36	9.42877e-34
ENSMUSG00000032905	Atg12	autophagy_related_12	GO:0050896|GO:0005623|GO:0009987|GO:0005488|GO:0003824|GO:0002376|GO:0032991|GO:0016020|GO:0008152|GO:0043227|GO:0006955|GO:0031090|GO:0071704|GO:0016740|GO:0009605|GO:0009058|GO:0005622|GO:0016043|GO:0006950|GO:0051716|GO:0043234|GO:0006914|GO:0005515|GO:0044237|GO:0009056|GO:0033554|GO:0009991|GO:0005737|GO:0098588|GO:0034045|GO:0006952|GO:0007154|GO:0044249|GO:0019538|GO:0016236|GO:0031668|GO:…	response to stimulus|cell|cellular process|binding|catalytic activity|immune system process|macromolecular complex|membrane|metabolic process|membrane-bounded organelle|immune response|organelle membrane|organic substance metabolic process|transferase activity|response to external stimulus|biosynthetic process|intracellular|cellular component organization|response to stress|cellular response to s…	K08336	ubiquitin-like protein ATG12[-]	mmu04621|mmu04068|mmu04140|mmu04622|mmu04136	NOD-like receptor signaling pathway - Mus musculus (mouse)|FoxO signaling pathway - Mus musculus (mouse)|Autophagy - animal - Mus musculus (mouse)|RIG-I-like receptor signaling pathway - Mus musculus (mouse)|Autophagy - other - Mus musculus (mouse)	18:46732417-46741579:-	2.45385	1.33483e-35	1.32559e-33
ENSMUSG00000032815	Fanca	Fanconi_anemia_complementation_group_A	GO:0022414|GO:0050896|GO:0005623|GO:0009987|GO:0005488|GO:0000003|GO:0032991|GO:0032502|GO:0008152|GO:0043227|GO:0071704|GO:0043229|GO:0051321|GO:0050794|GO:0006807|GO:0005622|GO:0016043|GO:0003006|GO:0006950|GO:0044702|GO:0051716|GO:0043234|GO:0048856|GO:0005515|GO:0044237|GO:0008283|GO:0007548|GO:0033554|GO:0046483|GO:0005737|GO:0008406|GO:1901360|GO:0006725|GO:0006139|GO:0006281|GO:0045137|GO:…	reproductive process|response to stimulus|cell|cellular process|binding|reproduction|macromolecular complex|developmental process|metabolic process|membrane-bounded organelle|organic substance metabolic process|intracellular organelle|meiotic cell cycle|regulation of cellular process|nitrogen compound metabolic process|intracellular|cellular component organization|developmental process involved i…	K10888	fanconi anemia group A protein[-]	mmu03460	Fanconi anemia pathway - Mus musculus (mouse)	8:123268300-123318576:-	-3.4493	1.47814e-35	1.45927e-33
ENSMUSG00000026709	Dars2	aspartyl_tRNA_synthetase_2_mitochondrial_	GO:0005623|GO:0009987|GO:0005488|GO:0003824|GO:0008152|GO:0043227|GO:0071704|GO:0043229|GO:0016874|GO:0006807|GO:0009058|GO:0005622|GO:0043167|GO:0097367|GO:0005515|GO:0044237|GO:0036094|GO:0097159|GO:0046483|GO:0005737|GO:1901360|GO:0044249|GO:0019538|GO:0001882|GO:0042802|GO:0003676|GO:0000166|GO:0006725|GO:0006139|GO:0006082|GO:0006520|GO:0043168|GO:0043231|GO:0046983|GO:0005634|GO:0016876|GO:…	cell|cellular process|binding|catalytic activity|metabolic process|membrane-bounded organelle|organic substance metabolic process|intracellular organelle|ligase activity|nitrogen compound metabolic process|biosynthetic process|intracellular|ion binding|carbohydrate derivative binding|protein binding|cellular metabolic process|small molecule binding|organic cyclic compound binding|heterocycle meta…	K01876	aspartyl-tRNA synthetase[6.1.1.12]	mmu00970	Aminoacyl-tRNA biosynthesis - Mus musculus (mouse)	1:161040601-161070658:-	-3.34806	1.50558e-35	1.47767e-33
ENSMUSG00000022037	Clu	clusterin	GO:0022414|GO:0050896|GO:0005623|GO:0009987|GO:0048511|GO:0005576|GO:0023052|GO:0005488|GO:0000003|GO:0031012|GO:0002376|GO:0032991|GO:0016020|GO:0032502|GO:0008152|GO:0051707|GO:0044089|GO:0009607|GO:0030427|GO:0043227|GO:0032994|GO:0031090|GO:0019222|GO:0023051|GO:0009653|GO:0071704|GO:0048523|GO:0043229|GO:0009893|GO:0009605|GO:0050794|GO:0006807|GO:0009058|GO:0005622|GO:0009986|GO:0048609|GO:…	reproductive process|response to stimulus|cell|cellular process|rhythmic process|extracellular region|signaling|binding|reproduction|extracellular matrix|immune system process|macromolecular complex|membrane|developmental process|metabolic process|response to other organism|positive regulation of cellular component biogenesis|response to biotic stimulus|site of polarized growth|membrane-bounded o…	K17252	clusterin[-]	mmu04610	Complement and coagulation cascades - Mus musculus (mouse)	14:65968483-65981548:+	2.45863	1.9875e-35	1.93931e-33
ENSMUSG00000053128	Rnf26	ring_finger_protein_26	GO:0005488|GO:0016020|GO:0031224|GO:0043167|GO:0005515|GO:0043169|GO:0016021|GO:0046872|GO:0046914|GO:0008270	binding|membrane|intrinsic component of membrane|ion binding|protein binding|cation binding|integral component of membrane|metal ion binding|transition metal ion binding|zinc ion binding	-	-	-	-	9:44066327-44113517:-	-3.40613	2.36604e-35	2.29534e-33
ENSMUSG00000024121	Atp6v0c	ATPase_H+_transporting_lysosomal_V0_subunit_C	GO:0050896|GO:0005215|GO:0030054|GO:0005623|GO:0009987|GO:0005576|GO:0023052|GO:0005488|GO:0003824|GO:0032991|GO:0016020|GO:0031224|GO:0043227|GO:0031090|GO:0016787|GO:0023051|GO:0043229|GO:0050794|GO:0005622|GO:0016043|GO:0051716|GO:0043234|GO:0030055|GO:0005515|GO:1903561|GO:0022857|GO:0070062|GO:0019725|GO:0006810|GO:0005737|GO:0098588|GO:0033177|GO:0005912|GO:0022891|GO:0007154|GO:0042592|GO:…	response to stimulus|transporter activity|cell junction|cell|cellular process|extracellular region|signaling|binding|catalytic activity|macromolecular complex|membrane|intrinsic component of membrane|membrane-bounded organelle|organelle membrane|hydrolase activity|regulation of signaling|intracellular organelle|regulation of cellular process|intracellular|cellular component organization|cellular …	K02155	V-type H+-transporting ATPase 16kDa proteolipid subunit[-]	mmu01100|mmu05165|mmu05152|mmu04145|mmu00190|mmu04142|mmu05323|mmu04721|mmu04966	Metabolic pathways - Mus musculus (mouse)|Human papillomavirus infection - Mus musculus (mouse)|Tuberculosis - Mus musculus (mouse)|Phagosome - Mus musculus (mouse)|Oxidative phosphorylation - Mus musculus (mouse)|Lysosome - Mus musculus (mouse)|Rheumatoid arthritis - Mus musculus (mouse)|Synaptic vesicle cycle - Mus musculus (mouse)|Collecting duct acid secretion - Mus musculus (mouse)	17:24163866-24169702:-	2.50411	2.6224e-35	2.52941e-33
ENSMUSG00000046056	Sbsn	suprabasin	GO:0005623|GO:0005576|GO:0043227|GO:0005622|GO:1903561|GO:0070062|GO:0005737|GO:0031982	cell|extracellular region|membrane-bounded organelle|intracellular|extracellular vesicle|extracellular exosome|cytoplasm|vesicle	-	-	-	-	7:30734739-30756134:+	2.98125	4.00599e-35	3.84186e-33
ENSMUSG00000030717	Nupr1	nuclear_protein_transcription_regulator_1	GO:0022414|GO:0050896|GO:0005623|GO:0009987|GO:0023052|GO:0005488|GO:0000003|GO:0032502|GO:0008152|GO:0040007|GO:0043227|GO:0019222|GO:0071704|GO:0048523|GO:0043229|GO:0009893|GO:0050794|GO:0006807|GO:0009058|GO:0005622|GO:0016043|GO:0003006|GO:0006950|GO:0044702|GO:0051716|GO:0016049|GO:0048856|GO:0044237|GO:0050793|GO:0008283|GO:0097159|GO:0007548|GO:0008285|GO:0033554|GO:0046483|GO:0009888|GO:…	reproductive process|response to stimulus|cell|cellular process|signaling|binding|reproduction|developmental process|metabolic process|growth|membrane-bounded organelle|regulation of metabolic process|organic substance metabolic process|negative regulation of cellular process|intracellular organelle|positive regulation of metabolic process|regulation of cellular process|nitrogen compound metaboli…	K15626	nuclear protein, 1[-]	mmu05202	Transcriptional misregulation in cancer - Mus musculus (mouse)	7:126623249-126630861:-	2.4888	4.57543e-35	4.36053e-33
ENSMUSG00000034850	Tmem127	transmembrane_protein_127	GO:0050896|GO:0005623|GO:0009987|GO:0023052|GO:0005488|GO:0016020|GO:0031224|GO:0043227|GO:0005886|GO:0023051|GO:0048523|GO:0043229|GO:0050794|GO:0005622|GO:0071944|GO:0012505|GO:0016043|GO:0051716|GO:0005515|GO:0008283|GO:0023057|GO:0008285|GO:0005737|GO:0007154|GO:0009966|GO:0010256|GO:0010646|GO:0009968|GO:0007165|GO:0019899|GO:0043231|GO:0006996|GO:0042127|GO:0005768|GO:0016021|GO:0007032|GO:…	response to stimulus|cell|cellular process|signaling|binding|membrane|intrinsic component of membrane|membrane-bounded organelle|plasma membrane|regulation of signaling|negative regulation of cellular process|intracellular organelle|regulation of cellular process|intracellular|cell periphery|endomembrane system|cellular component organization|cellular response to stimulus|protein binding|cell pro…	-	-	-	-	2:127247908-127261107:+	-3.55026	4.59878e-35	4.36053e-33
ENSMUSG00000025574	Tk1	thymidine_kinase_1	GO:0022414|GO:0050896|GO:0005623|GO:0009987|GO:0005488|GO:0000003|GO:0003824|GO:0032502|GO:0008152|GO:0071704|GO:0016740|GO:0009605|GO:0006807|GO:0009058|GO:0005622|GO:0043167|GO:0097367|GO:0048609|GO:0016043|GO:0044702|GO:0048856|GO:0005515|GO:0044237|GO:0036094|GO:0008283|GO:0097159|GO:0035295|GO:0006793|GO:0046483|GO:0009991|GO:0009725|GO:0005737|GO:1901360|GO:0010035|GO:0048565|GO:0060138|GO:…	reproductive process|response to stimulus|cell|cellular process|binding|reproduction|catalytic activity|developmental process|metabolic process|organic substance metabolic process|transferase activity|response to external stimulus|nitrogen compound metabolic process|biosynthetic process|intracellular|ion binding|carbohydrate derivative binding|multicellular organismal reproductive process|cellula…	K00857	thymidine kinase[2.7.1.21]	mmu01100|mmu00983|mmu00240	Metabolic pathways - Mus musculus (mouse)|Drug metabolism - other enzymes - Mus musculus (mouse)|Pyrimidine metabolism - Mus musculus (mouse)	11:117815526-117826092:-	-3.20867	4.65558e-35	4.38959e-33
ENSMUSG00000031871	Cdh5	cadherin_5	GO:0050896|GO:0030054|GO:0005623|GO:0009987|GO:0023052|GO:0005488|GO:0016020|GO:0032502|GO:0031224|GO:0005911|GO:0007155|GO:0005886|GO:0048523|GO:0050794|GO:0043167|GO:0009986|GO:0071944|GO:0016043|GO:0051716|GO:0048856|GO:0005515|GO:0050793|GO:0008283|GO:0045595|GO:0043296|GO:0008285|GO:0009888|GO:0045597|GO:0005912|GO:0032878|GO:0007154|GO:0043169|GO:0044325|GO:0007165|GO:0005102|GO:0019899|GO:…	response to stimulus|cell junction|cell|cellular process|signaling|binding|membrane|developmental process|intrinsic component of membrane|cell-cell junction|cell adhesion|plasma membrane|negative regulation of cellular process|regulation of cellular process|ion binding|cell surface|cell periphery|cellular component organization|cellular response to stimulus|anatomical structure development|protei…	K06533	cadherin 5, type 2, VE-cadherin[-]	mmu04514|mmu05418|mmu04670	Cell adhesion molecules (CAMs) - Mus musculus (mouse)|Fluid shear stress and atherosclerosis - Mus musculus (mouse)|Leukocyte transendothelial migration - Mus musculus (mouse)	8:104101625-104144502:+	4.29738	6.18402e-35	5.79812e-33
ENSMUSG00000091345	Col6a5	collagen_type_VI_alpha_5	GO:0005576|GO:0031012|GO:0032991|GO:0007155|GO:0005578|GO:0043234|GO:0005581	extracellular region|extracellular matrix|macromolecular complex|cell adhesion|proteinaceous extracellular matrix|protein complex|collagen trimer	K06238	collagen, type VI, alpha[-]	mmu05165|mmu04151|mmu04510|mmu04974|mmu04512	Human papillomavirus infection - Mus musculus (mouse)|PI3K-Akt signaling pathway - Mus musculus (mouse)|Focal adhesion - Mus musculus (mouse)|Protein digestion and absorption - Mus musculus (mouse)|ECM-receptor interaction - Mus musculus (mouse)	9:105856070-105960643:-	5.85182	7.09059e-35	6.61119e-33
ENSMUSG00000041431	Ccnb1	cyclin_B1	GO:0022414|GO:0050896|GO:0005623|GO:0009987|GO:0005488|GO:0000003|GO:0003824|GO:0032991|GO:0016020|GO:0032502|GO:0008152|GO:0040007|GO:0043227|GO:0019222|GO:0071704|GO:0048523|GO:0043229|GO:0016740|GO:0009893|GO:0009605|GO:0045927|GO:0050794|GO:0006807|GO:0005622|GO:0048609|GO:0051641|GO:0016043|GO:0003006|GO:0009892|GO:0006950|GO:0044702|GO:0051716|GO:0043234|GO:0048856|GO:0005515|GO:0048589|GO:…	reproductive process|response to stimulus|cell|cellular process|binding|reproduction|catalytic activity|macromolecular complex|membrane|developmental process|metabolic process|growth|membrane-bounded organelle|regulation of metabolic process|organic substance metabolic process|negative regulation of cellular process|intracellular organelle|transferase activity|positive regulation of metabolic pro…	K05868	G2/mitotic-specific cyclin-B1[-]	mmu05170|mmu04218|mmu04068|mmu04110|mmu04114|mmu04914|mmu04115	Human immunodeficiency virus 1 infection - Mus musculus (mouse)|Cellular senescence - Mus musculus (mouse)|FoxO signaling pathway - Mus musculus (mouse)|Cell cycle - Mus musculus (mouse)|Oocyte meiosis - Mus musculus (mouse)|Progesterone-mediated oocyte maturation - Mus musculus (mouse)|p53 signaling pathway - Mus musculus (mouse)	13:100778650-100786570:-	-3.36667	7.53123e-35	6.98324e-33
ENSMUSG00000043251	Exoc3l	exocyst_complex_component_3_like	GO:0005623|GO:0009987|GO:0023052|GO:0005488|GO:0032991|GO:0043227|GO:0043229|GO:0005622|GO:0051641|GO:0071944|GO:0012505|GO:0043234|GO:0005515|GO:0000149|GO:0006810|GO:0005737|GO:0007154|GO:0000145|GO:0030141|GO:0032940|GO:0005938|GO:0008104|GO:0010817|GO:0031982|GO:0043231|GO:0007267|GO:0030133|GO:0016192|GO:0034613|GO:0031503|GO:0046903|GO:0006887|GO:0031988|GO:0031410|GO:0016023|GO:0034629|GO:…	cell|cellular process|signaling|binding|macromolecular complex|membrane-bounded organelle|intracellular organelle|intracellular|cellular localization|cell periphery|endomembrane system|protein complex|protein binding|SNARE binding|transport|cytoplasm|cell communication|exocyst|secretory granule|secretion by cell|cell cortex|protein localization|regulation of hormone levels|vesicle|intracellular m…	-	-	-	-	8:105289924-105296098:-	3.3778	8.23742e-35	7.58063e-33
ENSMUSG00000049323	Smcr8	Smith_Magenis_syndrome_chromosome_region_candidate_8_homolog_human_	GO:0005623|GO:0043227|GO:0043229|GO:0005622|GO:0043231|GO:0005634|GO:0005654|GO:0031981	cell|membrane-bounded organelle|intracellular organelle|intracellular|intracellular membrane-bounded organelle|nucleus|nucleoplasm|nuclear lumen	-	-	-	-	11:60777524-60788287:+	2.38581	8.26584e-35	7.58063e-33
ENSMUSG00000047547	Cltb	clathrin_light_polypeptide_Lcb_	GO:0005623|GO:0005198|GO:0005488|GO:0032991|GO:0016020|GO:0043227|GO:0005905|GO:0031090|GO:0005886|GO:0043229|GO:0005929|GO:0005622|GO:0051641|GO:0071944|GO:0012505|GO:0042995|GO:0033218|GO:0043234|GO:0005515|GO:0030658|GO:0006810|GO:0005737|GO:0098588|GO:0005794|GO:0012506|GO:0042277|GO:0030117|GO:0030660|GO:0098797|GO:0051649|GO:0008104|GO:0045184|GO:0031253|GO:0031982|GO:0043231|GO:0060170|GO:…	cell|structural molecule activity|binding|macromolecular complex|membrane|membrane-bounded organelle|coated pit|organelle membrane|plasma membrane|intracellular organelle|cilium|intracellular|cellular localization|cell periphery|endomembrane system|cell projection|amide binding|protein complex|protein binding|transport vesicle membrane|transport|cytoplasm|bounding membrane of organelle|Golgi appa…	K04645	clathrin light chain B[-]	mmu04144|mmu05016|mmu04142|mmu04721|mmu05100|mmu04961	Endocytosis - Mus musculus (mouse)|Huntington disease - Mus musculus (mouse)|Lysosome - Mus musculus (mouse)|Synaptic vesicle cycle - Mus musculus (mouse)|Bacterial invasion of epithelial cells - Mus musculus (mouse)|Endocrine and other factor-regulated calcium reabsorption - Mus musculus (mouse)	13:54592401-54611344:-	2.36728	1.01839e-34	9.28892e-33
ENSMUSG00000039748	Exo1	exonuclease_1	GO:0022414|GO:0050896|GO:0005623|GO:0009987|GO:0005488|GO:0000003|GO:0003824|GO:0002376|GO:0032502|GO:0008152|GO:0043227|GO:0006955|GO:0016787|GO:0071704|GO:0043229|GO:0051321|GO:0006807|GO:0005622|GO:0043167|GO:0006950|GO:0044702|GO:0051716|GO:0048856|GO:0005515|GO:0044237|GO:0002520|GO:0097159|GO:0016788|GO:0006959|GO:0033554|GO:0046483|GO:0002312|GO:1901360|GO:0002443|GO:0045190|GO:0043169|GO:…	reproductive process|response to stimulus|cell|cellular process|binding|reproduction|catalytic activity|immune system process|developmental process|metabolic process|membrane-bounded organelle|immune response|hydrolase activity|organic substance metabolic process|intracellular organelle|meiotic cell cycle|nitrogen compound metabolic process|intracellular|ion binding|response to stress|single orga…	K10746	exonuclease 1[3.1.-.-]	mmu03430	Mismatch repair - Mus musculus (mouse)	1:175880581-175913489:+	-3.3542	1.05116e-34	9.53605e-33
ENSMUSG00000020892	Aloxe3	arachidonate_lipoxygenase_3	GO:0050896|GO:0005623|GO:0009987|GO:0023052|GO:0005488|GO:0003824|GO:0032502|GO:0008152|GO:0016853|GO:0016829|GO:0071704|GO:0050794|GO:0006807|GO:0009058|GO:0005622|GO:0043167|GO:0016491|GO:0051716|GO:0048856|GO:0005515|GO:0044237|GO:0051213|GO:0005737|GO:0048871|GO:0007154|GO:0044249|GO:0042592|GO:0043169|GO:0055114|GO:0007165|GO:0048869|GO:0050877|GO:0006082|GO:0006629|GO:0016701|GO:0007275|GO:…	response to stimulus|cell|cellular process|signaling|binding|catalytic activity|developmental process|metabolic process|isomerase activity|lyase activity|organic substance metabolic process|regulation of cellular process|nitrogen compound metabolic process|biosynthetic process|intracellular|ion binding|oxidoreductase activity|cellular response to stimulus|anatomical structure development|protein …	-	-	-	-	11:69125896-69149115:+	2.63439	1.07924e-34	9.73814e-33
ENSMUSG00000034936	Arl4d	ADP_ribosylation_factor_like_4D	GO:0050896|GO:0005623|GO:0009987|GO:0023052|GO:0005488|GO:0016020|GO:0043227|GO:0005886|GO:0043229|GO:0050794|GO:0005622|GO:0043167|GO:0097367|GO:0051641|GO:0071944|GO:0051716|GO:0005515|GO:0036094|GO:0097159|GO:0006810|GO:0005737|GO:0007154|GO:0001882|GO:0007165|GO:0000166|GO:0051649|GO:0008104|GO:0045184|GO:0043168|GO:0043231|GO:0005634|GO:0017076|GO:0034613|GO:0001883|GO:0015031|GO:0005730|GO:…	response to stimulus|cell|cellular process|signaling|binding|membrane|membrane-bounded organelle|plasma membrane|intracellular organelle|regulation of cellular process|intracellular|ion binding|carbohydrate derivative binding|cellular localization|cell periphery|cellular response to stimulus|protein binding|small molecule binding|organic cyclic compound binding|transport|cytoplasm|cell communicat…	-	-	-	-	11:101665541-101667832:+	2.6521	1.22766e-34	1.10181e-32
ENSMUSG00000029727	Cyp3a13	cytochrome_P450_family_3_subfamily_a_polypeptide_13	GO:0005623|GO:0005488|GO:0003824|GO:0016020|GO:0008152|GO:0043227|GO:0005789|GO:0031090|GO:0019222|GO:0071704|GO:0043229|GO:0009893|GO:0005622|GO:0043167|GO:0012505|GO:0016491|GO:0042175|GO:0097159|GO:0016705|GO:0005783|GO:0005737|GO:0098588|GO:0043169|GO:0055114|GO:0004497|GO:0046906|GO:0043231|GO:0010468|GO:0020037|GO:0046872|GO:0010628|GO:0010467|GO:0016712|GO:0070330|GO:0046914|GO:0005506	cell|binding|catalytic activity|membrane|metabolic process|membrane-bounded organelle|endoplasmic reticulum membrane|organelle membrane|regulation of metabolic process|organic substance metabolic process|intracellular organelle|positive regulation of metabolic process|intracellular|ion binding|endomembrane system|oxidoreductase activity|nuclear outer membrane-endoplasmic reticulum membrane networ…	K07424	cytochrome P450 family 3 subfamily A[1.14.14.1]	mmu01100|mmu05204|mmu00830|mmu00140|mmu00591	Metabolic pathways - Mus musculus (mouse)|Chemical carcinogenesis - Mus musculus (mouse)|Retinol metabolism - Mus musculus (mouse)|Steroid hormone biosynthesis - Mus musculus (mouse)|Linoleic acid metabolism - Mus musculus (mouse)	5:137892932-137921619:-	2.58332	1.52674e-34	1.36294e-32
ENSMUSG00000074643	Cpne1	copine_I	GO:0050896|GO:0005623|GO:0009987|GO:0005576|GO:0023052|GO:0005488|GO:0003824|GO:0016020|GO:0032502|GO:0008152|GO:0040007|GO:0043227|GO:0016787|GO:0072341|GO:0019222|GO:0005886|GO:0023051|GO:0009653|GO:0071704|GO:0048523|GO:0043229|GO:0050794|GO:0006807|GO:0009058|GO:0005622|GO:0043167|GO:0097367|GO:0071944|GO:0016043|GO:0009892|GO:0051716|GO:0008289|GO:0016049|GO:0048856|GO:0005515|GO:0048589|GO:…	response to stimulus|cell|cellular process|extracellular region|signaling|binding|catalytic activity|membrane|developmental process|metabolic process|growth|membrane-bounded organelle|hydrolase activity|modified amino acid binding|regulation of metabolic process|plasma membrane|regulation of signaling|anatomical structure morphogenesis|organic substance metabolic process|negative regulation of ce…	-	-	-	-	2:156071842-156111965:-	-3.22662	1.7064e-34	1.51527e-32
ENSMUSG00000042225	Ammecr1	Alport_syndrome_mental_retardation_midface_hypoplasia_and_elliptocytosis_chromosomal_region_gene_1	GO:0005488|GO:0005515	binding|protein binding	-	-	-	-	X:142851146-142966728:-	-3.6763	1.71849e-34	1.51797e-32
ENSMUSG00000005125	Ndrg1	N_myc_downstream_regulated_gene_1	GO:0050896|GO:0030054|GO:0005623|GO:0009987|GO:0005576|GO:0023052|GO:0005488|GO:0002376|GO:0016020|GO:0032502|GO:0043227|GO:0005911|GO:0031090|GO:0005886|GO:0048523|GO:0043229|GO:0050794|GO:0005622|GO:0071944|GO:0012505|GO:0016043|GO:0006950|GO:0051716|GO:0048856|GO:0005515|GO:1903561|GO:0008283|GO:0043209|GO:0070062|GO:0008285|GO:0033554|GO:0005737|GO:0098588|GO:0005874|GO:0005912|GO:0007154|GO:…	response to stimulus|cell junction|cell|cellular process|extracellular region|signaling|binding|immune system process|membrane|developmental process|membrane-bounded organelle|cell-cell junction|organelle membrane|plasma membrane|negative regulation of cellular process|intracellular organelle|regulation of cellular process|intracellular|cell periphery|endomembrane system|cellular component organi…	-	-	-	-	15:66929321-66969640:-	2.33416	1.96758e-34	1.7289e-32
ENSMUSG00000094114	Gm21967	predicted_gene_21967	GO:0016020|GO:0031224|GO:0016021	membrane|intrinsic component of membrane|integral component of membrane	-	-	-	-	13:119606650-119610458:+	3.3948	2.0609e-34	1.80146e-32
ENSMUSG00000001281	Itgb7	integrin_beta_7	GO:0050896|GO:0005623|GO:0009987|GO:0005576|GO:0023052|GO:0005488|GO:0002376|GO:0032991|GO:0016020|GO:0032502|GO:0040011|GO:0031224|GO:0043227|GO:0007155|GO:0005886|GO:0009653|GO:0050900|GO:0048870|GO:0050794|GO:0009986|GO:0051641|GO:0071944|GO:0016043|GO:0051716|GO:0004872|GO:0043234|GO:0048856|GO:0005515|GO:1903561|GO:0070062|GO:0007154|GO:0050839|GO:0061024|GO:0005887|GO:0098797|GO:0043235|GO:…	response to stimulus|cell|cellular process|extracellular region|signaling|binding|immune system process|macromolecular complex|membrane|developmental process|locomotion|intrinsic component of membrane|membrane-bounded organelle|cell adhesion|plasma membrane|anatomical structure morphogenesis|leukocyte migration|cell motility|regulation of cellular process|cell surface|cellular localization|cell p…	K06590	integrin beta 7[-]	mmu05165|mmu04151|mmu04810|mmu04510|mmu05202|mmu04514|mmu05414|mmu05410|mmu04512|mmu05412|mmu04672	Human papillomavirus infection - Mus musculus (mouse)|PI3K-Akt signaling pathway - Mus musculus (mouse)|Regulation of actin cytoskeleton - Mus musculus (mouse)|Focal adhesion - Mus musculus (mouse)|Transcriptional misregulation in cancer - Mus musculus (mouse)|Cell adhesion molecules (CAMs) - Mus musculus (mouse)|Dilated cardiomyopathy (DCM) - Mus musculus (mouse)|Hypertrophic cardiomyopathy (HCM…	15:102215995-102231935:-	2.45668	2.28713e-34	1.98886e-32
ENSMUSG00000058672	Tubb2a	tubulin_beta_2A_class_IIA	GO:0005623|GO:0009987|GO:0005576|GO:0005198|GO:0005488|GO:0003824|GO:0032991|GO:0008152|GO:0005200|GO:0043227|GO:0016787|GO:0043229|GO:0005622|GO:0043167|GO:0097367|GO:0016043|GO:0043234|GO:1903561|GO:0036094|GO:0097159|GO:0070062|GO:0005737|GO:0005874|GO:0001882|GO:0016817|GO:0000166|GO:0031982|GO:0043168|GO:0043231|GO:0022607|GO:0007017|GO:0005634|GO:0017076|GO:0001883|GO:0016818|GO:0006461|GO:…	cell|cellular process|extracellular region|structural molecule activity|binding|catalytic activity|macromolecular complex|metabolic process|structural constituent of cytoskeleton|membrane-bounded organelle|hydrolase activity|intracellular organelle|intracellular|ion binding|carbohydrate derivative binding|cellular component organization|protein complex|extracellular vesicle|small molecule binding…	K07375	tubulin beta[-]	mmu04145|mmu04540	Phagosome - Mus musculus (mouse)|Gap junction - Mus musculus (mouse)	13:34074301-34078008:-	2.44954	2.74589e-34	2.37547e-32
ENSMUSG00000022237	Ankrd33b	ankyrin_repeat_domain_33B	GO:0005488|GO:0005515|GO:0097159|GO:0003676|GO:0003677	binding|protein binding|organic cyclic compound binding|nucleic acid binding|DNA binding	-	-	-	-	15:31291479-31367759:-	3.30434	3.01986e-34	2.58583e-32
ENSMUSG00000098950	Gm28036	predicted_gene_28036	GO:0005488|GO:0003824|GO:0008152|GO:0036094|GO:0097159|GO:0003676|GO:0000166	binding|catalytic activity|metabolic process|small molecule binding|organic cyclic compound binding|nucleic acid binding|nucleotide binding	-	-	-	-	2:156071845-156127092:-	2.82098	3.00955e-34	2.58583e-32
ENSMUSG00000022361	Zhx1	zinc_fingers_and_homeoboxes_1	GO:0001071|GO:0000988|GO:0005623|GO:0009987|GO:0005488|GO:0008152|GO:0003700|GO:0043227|GO:0019222|GO:0071704|GO:0048523|GO:0043229|GO:0050794|GO:0006807|GO:0009058|GO:0005622|GO:0043167|GO:0009892|GO:0005515|GO:0044237|GO:0000989|GO:0097159|GO:0046483|GO:1901360|GO:0031324|GO:0009890|GO:0044249|GO:0043169|GO:0003676|GO:0003712|GO:0006725|GO:0006139|GO:0051171|GO:0043231|GO:0031323|GO:0046983|GO:…	nucleic acid binding transcription factor activity|transcription factor activity, protein binding|cell|cellular process|binding|metabolic process|transcription factor activity, sequence-specific DNA binding|membrane-bounded organelle|regulation of metabolic process|organic substance metabolic process|negative regulation of cellular process|intracellular organelle|regulation of cellular process|ni…	-	-	-	-	15:58047003-58076541:-	-3.95255	3.69195e-34	3.14528e-32
ENSMUSG00000050578	Mmp13	matrix_metallopeptidase_13	GO:0022414|GO:0050896|GO:0030054|GO:0005623|GO:0009987|GO:0048511|GO:0005576|GO:0005488|GO:0000003|GO:0031012|GO:0003824|GO:0032502|GO:0008152|GO:0040007|GO:0043227|GO:0005911|GO:0016787|GO:0009653|GO:0071704|GO:0043229|GO:0051050|GO:0009605|GO:0050794|GO:0006807|GO:0005622|GO:0043167|GO:0048609|GO:0051641|GO:0012505|GO:0016043|GO:0003006|GO:0006950|GO:0044702|GO:0022602|GO:0051716|GO:0005615|GO:…	reproductive process|response to stimulus|cell junction|cell|cellular process|rhythmic process|extracellular region|binding|reproduction|extracellular matrix|catalytic activity|developmental process|metabolic process|growth|membrane-bounded organelle|cell-cell junction|hydrolase activity|anatomical structure morphogenesis|organic substance metabolic process|intracellular organelle|positive regula…	K07994	matrix metalloproteinase-13 (collagenase 3)[3.4.24.-]	mmu04926|mmu04928|mmu04657	Relaxin signaling pathway - Mus musculus (mouse)|Parathyroid hormone synthesis, secretion and action - Mus musculus (mouse)|IL-17 signaling pathway - Mus musculus (mouse)	9:7272514-7283333:+	Inf	4.55373e-34	3.85986e-32
ENSMUSG00000020330	Hmmr	hyaluronan_mediated_motility_receptor_RHAMM_	GO:0005623|GO:0005488|GO:0016020|GO:0005622|GO:0009986|GO:0097367|GO:0005515|GO:0005737|GO:0005539|GO:0005540	cell|binding|membrane|intracellular|cell surface|carbohydrate derivative binding|protein binding|cytoplasm|glycosaminoglycan binding|hyaluronic acid binding	K06267	hyaluronan-mediated motility receptor[-]	mmu04512	ECM-receptor interaction - Mus musculus (mouse)	11:40701395-40733422:-	-3.11762	4.62966e-34	3.9045e-32
ENSMUSG00000079652	Fam71f2	family_with_sequence_similarity_71_member_F2	GO:0005623|GO:0043227|GO:0043229|GO:0005622|GO:0043231|GO:0005634	cell|membrane-bounded organelle|intracellular organelle|intracellular|intracellular membrane-bounded organelle|nucleus	-	-	-	-	6:29279593-29290680:+	2.98414	8.75406e-34	7.34597e-32
ENSMUSG00000020399	Havcr2	hepatitis_A_virus_cellular_receptor_2	GO:0022414|GO:0050896|GO:0005623|GO:0009987|GO:0005576|GO:0005488|GO:0000003|GO:0002376|GO:0016020|GO:0032502|GO:0008152|GO:0051707|GO:0009607|GO:0031224|GO:0043227|GO:0006955|GO:0019222|GO:0005886|GO:0071704|GO:0002684|GO:0009605|GO:0050794|GO:0009986|GO:0048609|GO:0002507|GO:0071944|GO:0009892|GO:0006950|GO:0044702|GO:0048856|GO:0005515|GO:1903561|GO:0002682|GO:0002520|GO:0070062|GO:0001819|GO:…	reproductive process|response to stimulus|cell|cellular process|extracellular region|binding|reproduction|immune system process|membrane|developmental process|metabolic process|response to other organism|response to biotic stimulus|intrinsic component of membrane|membrane-bounded organelle|immune response|regulation of metabolic process|plasma membrane|organic substance metabolic process|positive…	-	-	-	-	11:46454935-46481255:+	5.78105	9.37509e-34	7.82797e-32
ENSMUSG00000016984	Etaa1	Ewing_tumor_associated_antigen_1	GO:0005623|GO:0005622|GO:0005737	cell|intracellular|cytoplasm	-	-	-	-	11:17938756-17953875:-	-3.84426	9.45686e-34	7.85715e-32
ENSMUSG00000038327	Serpinb9f	serine_or_cysteine_peptidase_inhibitor_clade_B_member_9f	GO:0005623|GO:0009987|GO:0005576|GO:0002376|GO:0032502|GO:0008152|GO:0019222|GO:0071704|GO:0048523|GO:0050794|GO:0005622|GO:0030234|GO:0009892|GO:0005615|GO:0048856|GO:0044237|GO:0002520|GO:0043086|GO:0005737|GO:0050790|GO:0031324|GO:0019538|GO:0048869|GO:0004857|GO:0031323|GO:0007275|GO:0048513|GO:0044092|GO:0032269|GO:0051346|GO:0030097|GO:0051246|GO:0044267|GO:0051248|GO:0030154|GO:0030414|GO:…	cell|cellular process|extracellular region|immune system process|developmental process|metabolic process|regulation of metabolic process|organic substance metabolic process|negative regulation of cellular process|regulation of cellular process|intracellular|enzyme regulator activity|negative regulation of metabolic process|extracellular space|anatomical structure development|cellular metabolic pr…	K13963	serpin B[-]	mmu05146	Amoebiasis - Mus musculus (mouse)	13:33324077-33335370:+	4.49383	1.4049e-33	1.1615e-31
ENSMUSG00000028494	Plin2	perilipin_2	GO:0050896|GO:0005623|GO:0005488|GO:0016020|GO:0043227|GO:0005886|GO:0043229|GO:0005622|GO:0071944|GO:0005515|GO:0006810|GO:0005737|GO:0019915|GO:0010876|GO:0043231|GO:0010033|GO:0042493|GO:0005634|GO:0006811|GO:0005811|GO:0014070|GO:0005829|GO:0006869|GO:0015711|GO:0015908|GO:0006820|GO:0015718|GO:0015909	response to stimulus|cell|binding|membrane|membrane-bounded organelle|plasma membrane|intracellular organelle|intracellular|cell periphery|protein binding|transport|cytoplasm|lipid storage|lipid localization|intracellular membrane-bounded organelle|response to organic substance|response to drug|nucleus|ion transport|lipid particle|response to organic cyclic compound|cytosol|lipid transport|organi…	K17284	perilipin-2[-]	mmu03320	PPAR signaling pathway - Mus musculus (mouse)	4:86648386-86670060:-	2.36426	1.43909e-33	1.18393e-31
ENSMUSG00000026047	Kdelc1	KDEL_Lys_Asp_Glu_Leu_containing_1	GO:0005623|GO:0009987|GO:0005488|GO:0003824|GO:0008152|GO:0043227|GO:0071704|GO:0043229|GO:0016740|GO:0005622|GO:0012505|GO:0005515|GO:0044237|GO:0005783|GO:0005737|GO:0016757|GO:0043231|GO:0006629|GO:0044255|GO:0016758|GO:0005788|GO:0006643|GO:0006664|GO:0046527	cell|cellular process|binding|catalytic activity|metabolic process|membrane-bounded organelle|organic substance metabolic process|intracellular organelle|transferase activity|intracellular|endomembrane system|protein binding|cellular metabolic process|endoplasmic reticulum|cytoplasm|transferase activity, transferring glycosyl groups|intracellular membrane-bounded organelle|lipid metabolic process…	-	-	-	-	1:44106546-44118808:-	-3.44588	1.83331e-33	1.5009e-31
ENSMUSG00000028410	Dnaja1	DnaJ_Hsp40_homolog_subfamily_A_member_1	GO:0022414|GO:0050896|GO:0005623|GO:0009987|GO:0005576|GO:0023052|GO:0005488|GO:0000003|GO:0032991|GO:0016020|GO:0008152|GO:0040011|GO:0043227|GO:0019222|GO:0023051|GO:0071704|GO:0048523|GO:0043229|GO:0048870|GO:0050794|GO:0005622|GO:0043167|GO:0097367|GO:0048609|GO:0051641|GO:0012505|GO:0006457|GO:0009892|GO:0006950|GO:0044702|GO:0051716|GO:0043234|GO:0051606|GO:0005515|GO:1903561|GO:0044237|GO:…	reproductive process|response to stimulus|cell|cellular process|extracellular region|signaling|binding|reproduction|macromolecular complex|membrane|metabolic process|locomotion|membrane-bounded organelle|regulation of metabolic process|regulation of signaling|organic substance metabolic process|negative regulation of cellular process|intracellular organelle|cell motility|regulation of cellular pr…	K09502	DnaJ homolog subfamily A member 1[-]	mmu04141	Protein processing in endoplasmic reticulum - Mus musculus (mouse)	4:40722150-40737149:+	2.30616	1.95893e-33	1.59596e-31
ENSMUSG00000034931	Dhx8	DEAH_Asp_Glu_Ala_His_box_polypeptide_8	GO:0005623|GO:0009987|GO:0005488|GO:0003824|GO:0032991|GO:0008152|GO:0043227|GO:0016787|GO:0071704|GO:0043229|GO:0006807|GO:0005622|GO:0043167|GO:0097367|GO:0005515|GO:0044237|GO:0036094|GO:0097159|GO:0046483|GO:0005737|GO:1901360|GO:0001882|GO:0016817|GO:0042802|GO:0003676|GO:0000166|GO:0030529|GO:0006725|GO:0006139|GO:0043168|GO:0043231|GO:0005634|GO:0003723|GO:0017076|GO:0005654|GO:0005681|GO:…	cell|cellular process|binding|catalytic activity|macromolecular complex|metabolic process|membrane-bounded organelle|hydrolase activity|organic substance metabolic process|intracellular organelle|nitrogen compound metabolic process|intracellular|ion binding|carbohydrate derivative binding|protein binding|cellular metabolic process|small molecule binding|organic cyclic compound binding|heterocycle…	K12818	ATP-dependent RNA helicase DHX8/PRP22[3.6.4.13]	mmu03040	Spliceosome - Mus musculus (mouse)	11:101732919-101767358:+	2.30703	1.97745e-33	1.60327e-31
ENSMUSG00000057342	Sphk2	sphingosine_kinase_2	GO:0022414|GO:0050896|GO:0005623|GO:0009987|GO:0023052|GO:0005488|GO:0000003|GO:0004871|GO:0003824|GO:0016020|GO:0032502|GO:0008152|GO:0043227|GO:0031090|GO:0071704|GO:0048523|GO:0043229|GO:0016740|GO:0050794|GO:0006807|GO:0009058|GO:0038023|GO:0005622|GO:0043167|GO:0097367|GO:0051716|GO:0004872|GO:0048856|GO:0005515|GO:0044237|GO:0036094|GO:0008283|GO:0097159|GO:0006793|GO:0005737|GO:0098588|GO:…	reproductive process|response to stimulus|cell|cellular process|signaling|binding|reproduction|signal transducer activity|catalytic activity|membrane|developmental process|metabolic process|membrane-bounded organelle|organelle membrane|organic substance metabolic process|negative regulation of cellular process|intracellular organelle|transferase activity|regulation of cellular process|nitrogen co…	K04718	sphingosine kinase[2.7.1.91]	mmu01100|mmu04020|mmu05152|mmu04072|mmu04371|mmu04071|mmu04666|mmu04370|mmu00600	Metabolic pathways - Mus musculus (mouse)|Calcium signaling pathway - Mus musculus (mouse)|Tuberculosis - Mus musculus (mouse)|Phospholipase D signaling pathway - Mus musculus (mouse)|Apelin signaling pathway - Mus musculus (mouse)|Sphingolipid signaling pathway - Mus musculus (mouse)|Fc gamma R-mediated phagocytosis - Mus musculus (mouse)|VEGF signaling pathway - Mus musculus (mouse)|Sphingolipi…	7:45709467-45718002:-	2.452	2.19794e-33	1.77346e-31
ENSMUSG00000036480	Prss56	protease_serine_56	GO:0005623|GO:0003824|GO:0016020|GO:0032502|GO:0008152|GO:0043227|GO:0005789|GO:0031090|GO:0016787|GO:0071704|GO:0043229|GO:0005622|GO:0012505|GO:0048856|GO:0042175|GO:0005783|GO:0005737|GO:0098588|GO:0008233|GO:0019538|GO:0007423|GO:0017171|GO:0043231|GO:0007275|GO:0048513|GO:0008236|GO:0001654|GO:0006508|GO:0043010|GO:0004252|GO:0004175	cell|catalytic activity|membrane|developmental process|metabolic process|membrane-bounded organelle|endoplasmic reticulum membrane|organelle membrane|hydrolase activity|organic substance metabolic process|intracellular organelle|intracellular|endomembrane system|anatomical structure development|nuclear outer membrane-endoplasmic reticulum membrane network|endoplasmic reticulum|cytoplasm|bounding …	-	-	-	-	1:87183313-87188405:+	4.74044	2.31918e-33	1.86233e-31
ENSMUSG00000020156	Mum1	melanoma_associated_antigen_mutated_1	GO:0050896|GO:0005623|GO:0009987|GO:0005488|GO:0008152|GO:0043227|GO:0071704|GO:0043229|GO:0006807|GO:0005622|GO:0016043|GO:0006950|GO:0051716|GO:0005515|GO:0044237|GO:0033554|GO:0046483|GO:1901360|GO:0006725|GO:0006139|GO:0006281|GO:0043231|GO:0006996|GO:0003682|GO:0032403|GO:0005634|GO:0006974|GO:0051276|GO:0006259|GO:0031491|GO:0006325	response to stimulus|cell|cellular process|binding|metabolic process|membrane-bounded organelle|organic substance metabolic process|intracellular organelle|nitrogen compound metabolic process|intracellular|cellular component organization|response to stress|cellular response to stimulus|protein binding|cellular metabolic process|cellular response to stress|heterocycle metabolic process|organic cyc…	-	-	-	-	10:80226434-80243903:+	-3.4153	2.37157e-33	1.89533e-31
ENSMUSG00000031875	Cmtm3	CKLF_like_MARVEL_transmembrane_domain_containing_3	GO:0050896|GO:0005623|GO:0009987|GO:0005576|GO:0023052|GO:0005488|GO:0002376|GO:0016020|GO:0040011|GO:0031224|GO:0043227|GO:0006955|GO:0031090|GO:0023051|GO:0002684|GO:0043229|GO:0009605|GO:0050794|GO:0005622|GO:0012505|GO:0051716|GO:0005615|GO:0002253|GO:0005515|GO:0002682|GO:0050776|GO:0005737|GO:0002757|GO:0007154|GO:0009967|GO:0009966|GO:0010646|GO:0007165|GO:0050778|GO:0005102|GO:0006935|GO:…	response to stimulus|cell|cellular process|extracellular region|signaling|binding|immune system process|membrane|locomotion|intrinsic component of membrane|membrane-bounded organelle|immune response|organelle membrane|regulation of signaling|positive regulation of immune system process|intracellular organelle|response to external stimulus|regulation of cellular process|intracellular|endomembrane …	-	-	-	-	8:104340594-104347672:+	2.39259	2.77152e-33	2.20447e-31
ENSMUSG00000027242	Wdr76	WD_repeat_domain_76	GO:0005488|GO:0005515	binding|protein binding	-	-	-	-	2:121506723-121544860:+	-3.57705	3.84135e-33	3.04101e-31
ENSMUSG00000037526	Atg14	autophagy_related_14	GO:0050896|GO:0005623|GO:0009987|GO:0005488|GO:0032991|GO:0016020|GO:0008152|GO:0043227|GO:0005789|GO:0031090|GO:0019222|GO:0071704|GO:0048523|GO:0043229|GO:0009893|GO:0009605|GO:0050794|GO:0005929|GO:0005622|GO:0051641|GO:0012505|GO:0016043|GO:0042995|GO:0044232|GO:0009892|GO:0006950|GO:0051716|GO:0043234|GO:0006914|GO:0005515|GO:0044237|GO:0042175|GO:0019898|GO:0009056|GO:0006793|GO:0006810|GO:…	response to stimulus|cell|cellular process|binding|macromolecular complex|membrane|metabolic process|membrane-bounded organelle|endoplasmic reticulum membrane|organelle membrane|regulation of metabolic process|organic substance metabolic process|negative regulation of cellular process|intracellular organelle|positive regulation of metabolic process|response to external stimulus|regulation of cell…	K17889	beclin 1-associated autophagy-related key regulator[-]	mmu05167|mmu04140	Kaposi sarcoma-associated herpesvirus infection - Mus musculus (mouse)|Autophagy - animal - Mus musculus (mouse)	14:47540894-47568434:-	2.52358	4.11203e-33	3.24001e-31
ENSMUSG00000029648	Flt1	FMS_like_tyrosine_kinase_1	GO:0050896|GO:0030054|GO:0005623|GO:0009987|GO:0023052|GO:0005488|GO:0004871|GO:0003824|GO:0002376|GO:0032991|GO:0016020|GO:0032502|GO:0008152|GO:0040011|GO:0031224|GO:0048646|GO:0019222|GO:0005886|GO:0023051|GO:0009653|GO:0071704|GO:0002684|GO:0016740|GO:0050900|GO:0048870|GO:0009893|GO:0009605|GO:0050794|GO:0038023|GO:0043167|GO:0097367|GO:0071944|GO:0006950|GO:0051716|GO:0004872|GO:0043234|GO:…	response to stimulus|cell junction|cell|cellular process|signaling|binding|signal transducer activity|catalytic activity|immune system process|macromolecular complex|membrane|developmental process|metabolic process|locomotion|intrinsic component of membrane|anatomical structure formation involved in morphogenesis|regulation of metabolic process|plasma membrane|regulation of signaling|anatomical s…	K05096	FMS-like tyrosine kinase 1[2.7.10.1]	mmu04151|mmu04010|mmu04014|mmu04015|mmu04510|mmu05202|mmu04066|mmu05323	PI3K-Akt signaling pathway - Mus musculus (mouse)|MAPK signaling pathway - Mus musculus (mouse)|Ras signaling pathway - Mus musculus (mouse)|Rap1 signaling pathway - Mus musculus (mouse)|Focal adhesion - Mus musculus (mouse)|Transcriptional misregulation in cancer - Mus musculus (mouse)|HIF-1 signaling pathway - Mus musculus (mouse)|Rheumatoid arthritis - Mus musculus (mouse)	5:147561604-147726011:-	2.42809	4.81472e-33	3.77596e-31
ENSMUSG00000023159	Psg29	pregnancy_specific_glycoprotein_29	GO:0022414|GO:0005488|GO:0000003|GO:0005515|GO:0007565	reproductive process|binding|reproduction|protein binding|female pregnancy	-	-	-	-	7:17203477-17215760:+	4.71896	5.14488e-33	4.01611e-31
ENSMUSG00000026393	Nek7	NIMA_never_in_mitosis_gene_a_related_expressed_kinase_7	GO:0005623|GO:0009987|GO:0005488|GO:0003824|GO:0008152|GO:0043227|GO:0071704|GO:0043229|GO:0016740|GO:0005622|GO:0043167|GO:0097367|GO:0044237|GO:0036094|GO:0097159|GO:0006793|GO:0005737|GO:0019538|GO:0001882|GO:0043169|GO:0000166|GO:0043168|GO:0043231|GO:0016772|GO:0005634|GO:0017076|GO:0005654|GO:0005815|GO:0001883|GO:0043412|GO:0044267|GO:0006796|GO:0046872|GO:0016773|GO:0016301|GO:0036211|GO:…	cell|cellular process|binding|catalytic activity|metabolic process|membrane-bounded organelle|organic substance metabolic process|intracellular organelle|transferase activity|intracellular|ion binding|carbohydrate derivative binding|cellular metabolic process|small molecule binding|organic cyclic compound binding|phosphorus metabolic process|cytoplasm|protein metabolic process|nucleoside binding|…	K20876	NIMA (never in mitosis gene a)-related kinase 7[2.7.11.1]	mmu04621	NOD-like receptor signaling pathway - Mus musculus (mouse)	1:138482875-138620141:-	-3.09413	9.98828e-33	7.7608e-31
ENSMUSG00000068699	Flnc	filamin_C_gamma	GO:0030054|GO:0005623|GO:0009987|GO:0005488|GO:0016020|GO:0032502|GO:0005886|GO:0043229|GO:0005622|GO:0071944|GO:0030055|GO:0048856|GO:0005515|GO:0031674|GO:0005737|GO:0005912|GO:0030018|GO:0008092|GO:0030029|GO:0048869|GO:0042383|GO:0048468|GO:0061061|GO:0030017|GO:0005924|GO:0005925|GO:0030506|GO:0003779|GO:0030154|GO:0055001|GO:0016528|GO:0005856|GO:0042692|GO:0043292|GO:0015629|GO:0030016|GO:…	cell junction|cell|cellular process|binding|membrane|developmental process|plasma membrane|intracellular organelle|intracellular|cell periphery|cell-substrate junction|anatomical structure development|protein binding|I band|cytoplasm|adherens junction|Z disc|cytoskeletal protein binding|actin filament-based process|cellular developmental process|sarcolemma|cell development|muscle structure develo…	K04437	filamin[-]	mmu04010|mmu05205|mmu04510|mmu05132	MAPK signaling pathway - Mus musculus (mouse)|Proteoglycans in cancer - Mus musculus (mouse)|Focal adhesion - Mus musculus (mouse)|Salmonella infection - Mus musculus (mouse)	6:29433256-29461883:+	2.25279	1.10337e-32	8.5336e-31
ENSMUSG00000020288	Ahsa2	AHA1_activator_of_heat_shock_protein_ATPase_2	GO:0050896|GO:0005488|GO:0008152|GO:0019222|GO:0009893|GO:0030234|GO:0006950|GO:0005515|GO:0050790|GO:0043085|GO:0008047|GO:0051087|GO:0001671|GO:0051345|GO:0032781|GO:0043462	response to stimulus|binding|metabolic process|regulation of metabolic process|positive regulation of metabolic process|enzyme regulator activity|response to stress|protein binding|regulation of catalytic activity|positive regulation of catalytic activity|enzyme activator activity|chaperone binding|ATPase activator activity|positive regulation of hydrolase activity|positive regulation of ATPase a…	-	-	-	-	11:23487882-23498030:-	2.34328	1.17004e-32	9.0077e-31
ENSMUSG00000063415	Cyp26b1	cytochrome_P450_family_26_subfamily_b_polypeptide_1	GO:0022414|GO:0050896|GO:0005623|GO:0009987|GO:0023052|GO:0005488|GO:0000003|GO:0003824|GO:0002376|GO:0016020|GO:0032502|GO:0008152|GO:0043227|GO:0005789|GO:0031090|GO:0007155|GO:0019222|GO:0042445|GO:0023051|GO:0009653|GO:0071704|GO:0048523|GO:0043229|GO:0009893|GO:0051321|GO:0050794|GO:0005622|GO:0043167|GO:0048609|GO:0012505|GO:0016043|GO:0006950|GO:0016491|GO:0044702|GO:0051716|GO:0008289|GO:…	reproductive process|response to stimulus|cell|cellular process|signaling|binding|reproduction|catalytic activity|immune system process|membrane|developmental process|metabolic process|membrane-bounded organelle|endoplasmic reticulum membrane|organelle membrane|cell adhesion|regulation of metabolic process|hormone metabolic process|regulation of signaling|anatomical structure morphogenesis|organi…	K12664	cytochrome P450 family 26 subfamily B[-]	mmu01100|mmu00830	Metabolic pathways - Mus musculus (mouse)|Retinol metabolism - Mus musculus (mouse)	6:84571414-84593908:-	2.95276	1.81634e-32	1.39195e-30
ENSMUSG00000034023	Fancd2	Fanconi_anemia_complementation_group_D2	GO:0022414|GO:0050896|GO:0005623|GO:0009987|GO:0005488|GO:0000003|GO:0032502|GO:0008152|GO:0043227|GO:0071704|GO:0043229|GO:0051321|GO:0006807|GO:0005622|GO:0048609|GO:0012505|GO:0016043|GO:0006950|GO:0044702|GO:0051716|GO:0048856|GO:0005515|GO:0044237|GO:0019953|GO:0007059|GO:0033554|GO:0046483|GO:0005737|GO:1901360|GO:0005794|GO:0070192|GO:0019899|GO:0006725|GO:0006139|GO:0009314|GO:0006281|GO:…	reproductive process|response to stimulus|cell|cellular process|binding|reproduction|developmental process|metabolic process|membrane-bounded organelle|organic substance metabolic process|intracellular organelle|meiotic cell cycle|nitrogen compound metabolic process|intracellular|multicellular organismal reproductive process|endomembrane system|cellular component organization|response to stress|s…	K10891	fanconi anemia group D2 protein[-]	mmu03460	Fanconi anemia pathway - Mus musculus (mouse)	6:113531682-113597017:+	-3.07568	1.83661e-32	1.40108e-30
ENSMUSG00000038451	Spsb2	splA_ryanodine_receptor_domain_and_SOCS_box_containing_2	GO:0050896|GO:0005623|GO:0009987|GO:0023052|GO:0005488|GO:0008152|GO:0071704|GO:0050794|GO:0005622|GO:0051716|GO:0005515|GO:0044237|GO:0005737|GO:0007154|GO:0019538|GO:0007165|GO:0043412|GO:0044267|GO:0036211|GO:0035556|GO:0006464|GO:0032446|GO:0016567	response to stimulus|cell|cellular process|signaling|binding|metabolic process|organic substance metabolic process|regulation of cellular process|intracellular|cellular response to stimulus|protein binding|cellular metabolic process|cytoplasm|cell communication|protein metabolic process|signal transduction|macromolecule modification|cellular protein metabolic process|protein modification process|…	-	-	-	-	6:124808661-124810619:+	2.75196	1.88648e-32	1.43261e-30
ENSMUSG00000051682	Treml4	triggering_receptor_expressed_on_myeloid_cells_like_4	GO:0050896|GO:0009987|GO:0005488|GO:0002376|GO:0016020|GO:0031224|GO:0006955|GO:0016043|GO:0005515|GO:0019882|GO:0006810|GO:0002457|GO:0061024|GO:0002443|GO:0002250|GO:0016021|GO:0016192|GO:0010324|GO:0002460|GO:0006909|GO:0006897|GO:0006911|GO:0002456	response to stimulus|cellular process|binding|immune system process|membrane|intrinsic component of membrane|immune response|cellular component organization|protein binding|antigen processing and presentation|transport|T cell antigen processing and presentation|membrane organization|leukocyte mediated immunity|adaptive immune response|integral component of membrane|vesicle-mediated transport|memb…	-	-	-	-	17:48264295-48275360:+	6.20412	2.13779e-32	1.61615e-30
ENSMUSG00000054320	Lrrc36	leucine_rich_repeat_containing_36	GO:0005488|GO:0005515	binding|protein binding	-	-	-	-	8:105413571-105464086:+	Inf	4.18032e-32	3.14611e-30
ENSMUSG00000062116	Zfp954	zinc_finger_protein_954	GO:0001071|GO:0005623|GO:0009987|GO:0005488|GO:0008152|GO:0003700|GO:0019222|GO:0071704|GO:0050794|GO:0006807|GO:0009058|GO:0005622|GO:0043167|GO:0044237|GO:0097159|GO:0046483|GO:1901360|GO:0044249|GO:0043169|GO:0003676|GO:0006725|GO:0006139|GO:0051171|GO:0031323|GO:0010468|GO:0016070|GO:0034645|GO:0046872|GO:0009059|GO:0010467|GO:0051252|GO:0006351|GO:0032774|GO:0006355|GO:2001141|GO:1903506	nucleic acid binding transcription factor activity|cell|cellular process|binding|metabolic process|transcription factor activity, sequence-specific DNA binding|regulation of metabolic process|organic substance metabolic process|regulation of cellular process|nitrogen compound metabolic process|biosynthetic process|intracellular|ion binding|cellular metabolic process|organic cyclic compound bindin…	K09228	KRAB domain-containing zinc finger protein[-]	mmu05168	Herpes simplex infection - Mus musculus (mouse)	7:7114690-7121445:-	2.46734	6.54783e-32	4.9059e-30
ENSMUSG00000078773	Rad54b	RAD54_homolog_B_S._cerevisiae_	GO:0050896|GO:0005623|GO:0009987|GO:0005488|GO:0003824|GO:0008152|GO:0043227|GO:0016787|GO:0071704|GO:0043229|GO:0006807|GO:0005622|GO:0043167|GO:0097367|GO:0006950|GO:0051716|GO:0044237|GO:0036094|GO:0097159|GO:0033554|GO:0046483|GO:1901360|GO:0001882|GO:0016817|GO:0003676|GO:0000166|GO:0006725|GO:0006139|GO:0006281|GO:0043168|GO:0043231|GO:0005634|GO:0017076|GO:0006974|GO:0001883|GO:0000725|GO:…	response to stimulus|cell|cellular process|binding|catalytic activity|metabolic process|membrane-bounded organelle|hydrolase activity|organic substance metabolic process|intracellular organelle|nitrogen compound metabolic process|intracellular|ion binding|carbohydrate derivative binding|response to stress|cellular response to stimulus|cellular metabolic process|small molecule binding|organic cycl…	K10877	DNA repair and recombination protein RAD54B[3.6.4.-]	mmu03440	Homologous recombination - Mus musculus (mouse)	4:11558922-11615805:+	-3.43214	6.76266e-32	5.04434e-30
ENSMUSG00000103983	Gm20045	predicted_gene_20045	-	-	-	-	-	-	1:171320601-171326177:-	2.69609	8.85931e-32	6.57901e-30
ENSMUSG00000085143	Gm11520	predicted_gene_11520	-	-	-	-	-	-	11:95310429-95324496:+	4.19771	8.96293e-32	6.62664e-30
ENSMUSG00000037613	Tnfrsf23	tumor_necrosis_factor_receptor_superfamily_member_23	GO:0050896|GO:0005623|GO:0009987|GO:0023052|GO:0005488|GO:0016020|GO:0031224|GO:0005886|GO:0023051|GO:0048523|GO:0050794|GO:0009986|GO:0071944|GO:0051716|GO:0005515|GO:0023057|GO:0007154|GO:0008219|GO:0009966|GO:0010646|GO:0046658|GO:0009968|GO:0007165|GO:0010941|GO:0031225|GO:0031226|GO:0009897|GO:0060548|GO:2001234|GO:0007166|GO:0031233|GO:0043069|GO:0043067|GO:0097190|GO:0031362|GO:2001233|GO:…	response to stimulus|cell|cellular process|signaling|binding|membrane|intrinsic component of membrane|plasma membrane|regulation of signaling|negative regulation of cellular process|regulation of cellular process|cell surface|cell periphery|cellular response to stimulus|protein binding|negative regulation of signaling|cell communication|cell death|regulation of signal transduction|regulation of c…	-	-	-	-	7:143665809-143685872:-	2.41176	9.9886e-32	7.35257e-30
ENSMUSG00000024049	Myom1	myomesin_1	GO:0050896|GO:0005623|GO:0009987|GO:0005198|GO:0005488|GO:0002376|GO:0032991|GO:0008152|GO:0051707|GO:0005200|GO:0009607|GO:0043229|GO:0009605|GO:0005622|GO:0016043|GO:0006950|GO:0051716|GO:0043234|GO:0006914|GO:0005515|GO:0002682|GO:0009056|GO:0031430|GO:0033554|GO:0005737|GO:0006952|GO:0016459|GO:0009615|GO:0016236|GO:0003012|GO:0042802|GO:0000422|GO:0098542|GO:0043207|GO:0050688|GO:0031672|GO:…	response to stimulus|cell|cellular process|structural molecule activity|binding|immune system process|macromolecular complex|metabolic process|response to other organism|structural constituent of cytoskeleton|response to biotic stimulus|intracellular organelle|response to external stimulus|intracellular|cellular component organization|response to stress|cellular response to stimulus|protein compl…	-	-	-	-	17:71019521-71126856:+	3.40595	1.01671e-31	7.45127e-30
ENSMUSG00000046223	Plaur	plasminogen_activator_urokinase_receptor	GO:0050896|GO:0030054|GO:0005623|GO:0009987|GO:0005576|GO:0023052|GO:0005488|GO:0004871|GO:0016020|GO:0008152|GO:0031224|GO:0043227|GO:0019222|GO:0005886|GO:0023051|GO:0071704|GO:0048523|GO:0009893|GO:0050794|GO:0038023|GO:0071944|GO:0016043|GO:0009892|GO:0051716|GO:0004872|GO:0030055|GO:0005515|GO:1903561|GO:0044237|GO:0023057|GO:0070062|GO:0051098|GO:0006793|GO:0043086|GO:0050790|GO:0005912|GO:…	response to stimulus|cell junction|cell|cellular process|extracellular region|signaling|binding|signal transducer activity|membrane|metabolic process|intrinsic component of membrane|membrane-bounded organelle|regulation of metabolic process|plasma membrane|regulation of signaling|organic substance metabolic process|negative regulation of cellular process|positive regulation of metabolic process|r…	K03985	plasminogen activator, urokinase receptor[-]	mmu05205|mmu04610	Proteoglycans in cancer - Mus musculus (mouse)|Complement and coagulation cascades - Mus musculus (mouse)	7:24462484-24475968:+	2.23924	1.05228e-31	7.67843e-30
ENSMUSG00000063445	Nmral1	NmrA_like_family_domain_containing_1	GO:0005623|GO:0043227|GO:0043229|GO:0005622|GO:0005737|GO:0043231|GO:0005634|GO:0048471	cell|membrane-bounded organelle|intracellular organelle|intracellular|cytoplasm|intracellular membrane-bounded organelle|nucleus|perinuclear region of cytoplasm	-	-	-	-	16:4710059-4719356:-	-4.46196	1.05791e-31	7.68607e-30
ENSMUSG00000060510	Zfp266	zinc_finger_protein_266	GO:0005623|GO:0009987|GO:0005488|GO:0008152|GO:0019222|GO:0071704|GO:0050794|GO:0006807|GO:0009058|GO:0005622|GO:0043167|GO:0044237|GO:0097159|GO:0046483|GO:1901360|GO:0044249|GO:0043169|GO:0003676|GO:0006725|GO:0006139|GO:0051171|GO:0031323|GO:0010468|GO:0016070|GO:0034645|GO:0046872|GO:0009059|GO:0010467|GO:0051252|GO:0006351|GO:0032774|GO:0006355|GO:2001141|GO:1903506	cell|cellular process|binding|metabolic process|regulation of metabolic process|organic substance metabolic process|regulation of cellular process|nitrogen compound metabolic process|biosynthetic process|intracellular|ion binding|cellular metabolic process|organic cyclic compound binding|heterocycle metabolic process|organic cyclic compound metabolic process|cellular biosynthetic process|cation b…	K09228	KRAB domain-containing zinc finger protein[-]	mmu05168	Herpes simplex infection - Mus musculus (mouse)	9:20495068-20521417:-	-3.12334	1.35701e-31	9.81666e-30
ENSMUSG00000020493	Prr11	proline_rich_11	GO:0005623|GO:0009987|GO:0016020|GO:0043227|GO:0043229|GO:0050794|GO:0005622|GO:0005737|GO:0051726|GO:0007049|GO:0043231|GO:0005634	cell|cellular process|membrane|membrane-bounded organelle|intracellular organelle|regulation of cellular process|intracellular|cytoplasm|regulation of cell cycle|cell cycle|intracellular membrane-bounded organelle|nucleus	-	-	-	-	11:87089153-87108708:-	-3.03121	1.56274e-31	1.12564e-29
ENSMUSG00000091154	Proscos	proline_synthetase_co_transcribed_opposite_strand	-	-	-	-	-	-	8:27042377-27043042:-	Inf	1.58075e-31	1.13375e-29
ENSMUSG00000038816	Ctnnal1	catenin_cadherin_associated_protein_alpha_like_1	GO:0050896|GO:0005623|GO:0009987|GO:0023052|GO:0005488|GO:0016020|GO:0007155|GO:0005886|GO:0043229|GO:0050794|GO:0005622|GO:0071944|GO:0051716|GO:0005515|GO:0005737|GO:0007154|GO:0050839|GO:0008092|GO:0007165|GO:0032403|GO:0003779|GO:0005856|GO:0045296|GO:0051015|GO:0005829|GO:0035556|GO:0007264|GO:0007265|GO:0007266	response to stimulus|cell|cellular process|signaling|binding|membrane|cell adhesion|plasma membrane|intracellular organelle|regulation of cellular process|intracellular|cell periphery|cellular response to stimulus|protein binding|cytoplasm|cell communication|cell adhesion molecule binding|cytoskeletal protein binding|signal transduction|protein complex binding|actin binding|cytoskeleton|cadherin …	-	-	-	-	4:56810935-56865188:-	-2.95201	1.74345e-31	1.24512e-29
ENSMUSG00000021270	Hsp90aa1	heat_shock_protein_90_alpha_cytosolic_class_A_member_1	GO:0050896|GO:0005623|GO:0009987|GO:0005576|GO:0005488|GO:0003824|GO:0002376|GO:0016020|GO:0032502|GO:0008152|GO:0043227|GO:0016787|GO:0007155|GO:0019222|GO:0005886|GO:0002684|GO:0043229|GO:0009893|GO:0050794|GO:0006807|GO:0009058|GO:0005622|GO:0031252|GO:0043167|GO:0097367|GO:0051641|GO:0071944|GO:0016043|GO:0030234|GO:0042995|GO:0006457|GO:0006950|GO:0003823|GO:0048856|GO:0005515|GO:1903561|GO:…	response to stimulus|cell|cellular process|extracellular region|binding|catalytic activity|immune system process|membrane|developmental process|metabolic process|membrane-bounded organelle|hydrolase activity|cell adhesion|regulation of metabolic process|plasma membrane|positive regulation of immune system process|intracellular organelle|positive regulation of metabolic process|regulation of cellu…	K04079	molecular chaperone HtpG[-]	mmu05200|mmu04151|mmu04621|mmu04217|mmu04141|mmu05418|mmu04915|mmu04659|mmu05215|mmu04657|mmu04914|mmu04612	Pathways in cancer - Mus musculus (mouse)|PI3K-Akt signaling pathway - Mus musculus (mouse)|NOD-like receptor signaling pathway - Mus musculus (mouse)|Necroptosis - Mus musculus (mouse)|Protein processing in endoplasmic reticulum - Mus musculus (mouse)|Fluid shear stress and atherosclerosis - Mus musculus (mouse)|Estrogen signaling pathway - Mus musculus (mouse)|Th17 cell differentiation - Mus mu…	12:110690605-110702728:-	2.1932	1.76465e-31	1.25492e-29
ENSMUSG00000097768	2310043M15Rik	RIKEN_cDNA_2310043M15_gene	-	-	-	-	-	-	16:93792150-93794888:-	Inf	3.09475e-31	2.19153e-29
ENSMUSG00000046591	Ticrr	TOPBP1_interacting_checkpoint_and_replication_regulator	GO:0050896|GO:0005623|GO:0009987|GO:0005488|GO:0008152|GO:0043227|GO:0019222|GO:0071704|GO:0048523|GO:0043229|GO:0050794|GO:0006807|GO:0009058|GO:0005622|GO:0016043|GO:0006950|GO:0051716|GO:0005515|GO:0044237|GO:0033554|GO:0046483|GO:0006413|GO:1901360|GO:0044249|GO:0019538|GO:0045786|GO:0051726|GO:0006725|GO:0006139|GO:0009314|GO:0006281|GO:0051171|GO:0007049|GO:0043231|GO:0031323|GO:0003682|GO:…	response to stimulus|cell|cellular process|binding|metabolic process|membrane-bounded organelle|regulation of metabolic process|organic substance metabolic process|negative regulation of cellular process|intracellular organelle|regulation of cellular process|nitrogen compound metabolic process|biosynthetic process|intracellular|cellular component organization|response to stress|cellular response …	-	-	-	-	7:79660196-79698148:+	-3.25542	3.23989e-31	2.28467e-29
ENSMUSG00000072082	Ccnf	cyclin_F	GO:0022414|GO:0005623|GO:0009987|GO:0005488|GO:0000003|GO:0032991|GO:0032502|GO:0008152|GO:0043227|GO:0071704|GO:0048523|GO:0043229|GO:0050794|GO:0005622|GO:0016043|GO:0003006|GO:0044702|GO:0043234|GO:0048856|GO:0005515|GO:0044237|GO:0009056|GO:0005737|GO:0019538|GO:0000151|GO:0032886|GO:0045786|GO:0051301|GO:0051726|GO:0007049|GO:0048608|GO:0043231|GO:0001890|GO:0006996|GO:0007275|GO:0048513|GO:…	reproductive process|cell|cellular process|binding|reproduction|macromolecular complex|developmental process|metabolic process|membrane-bounded organelle|organic substance metabolic process|negative regulation of cellular process|intracellular organelle|regulation of cellular process|intracellular|cellular component organization|developmental process involved in reproduction|single organism repro…	-	-	-	-	17:24223232-24251409:-	2.20884	4.16822e-31	2.927e-29
ENSMUSG00000108815	RP23-325D10.3	-	GO:0005488|GO:0005515	binding|protein binding	-	-	-	-	7:127785608-127803802:+	-6.18366	4.88172e-31	3.41375e-29
ENSMUSG00000030847	Bag3	BCL2_associated_athanogene_3	GO:0050896|GO:0005623|GO:0009987|GO:0023052|GO:0005488|GO:0016020|GO:0032502|GO:0005886|GO:0048523|GO:0043229|GO:0009605|GO:0050794|GO:0005622|GO:0071944|GO:0042995|GO:0051716|GO:0048856|GO:0005515|GO:0031674|GO:0005737|GO:0007154|GO:0008219|GO:0030018|GO:0007165|GO:0010941|GO:0051087|GO:0043005|GO:0060322|GO:0030017|GO:0007420|GO:0007275|GO:0060548|GO:0009612|GO:0032403|GO:0048513|GO:0031647|GO:…	response to stimulus|cell|cellular process|signaling|binding|membrane|developmental process|plasma membrane|negative regulation of cellular process|intracellular organelle|response to external stimulus|regulation of cellular process|intracellular|cell periphery|cell projection|cellular response to stimulus|anatomical structure development|protein binding|I band|cytoplasm|cell communication|cell d…	-	-	-	-	7:128523616-128546981:+	2.22659	7.14366e-31	4.97478e-29
ENSMUSG00000018541	Cwc25	CWC25_spliceosome_associated_protein_homolog_S._cerevisiae_	-	-	-	-	-	-	11:97745481-97766556:-	2.30805	7.26246e-31	5.03661e-29
ENSMUSG00000002083	Bbc3	BCL2_binding_component_3	GO:0050896|GO:0005623|GO:0009987|GO:0023052|GO:0005488|GO:0032502|GO:0008152|GO:0040007|GO:0044089|GO:0043227|GO:0019222|GO:0023051|GO:0071704|GO:0048523|GO:0043229|GO:0051050|GO:0009893|GO:0050794|GO:0005622|GO:0051641|GO:0012505|GO:0016043|GO:0006950|GO:0051716|GO:0032844|GO:0016049|GO:0045926|GO:0048856|GO:0005515|GO:0044237|GO:0040008|GO:1903829|GO:0019725|GO:0043254|GO:0006810|GO:0033554|GO:…	response to stimulus|cell|cellular process|signaling|binding|developmental process|metabolic process|growth|positive regulation of cellular component biogenesis|membrane-bounded organelle|regulation of metabolic process|regulation of signaling|organic substance metabolic process|negative regulation of cellular process|intracellular organelle|positive regulation of transport|positive regulation of…	K10132	Bcl-2-binding component 3[-]	mmu05200|mmu05016|mmu04390|mmu04210|mmu05162|mmu05210|mmu01524|mmu04115|mmu04215	Pathways in cancer - Mus musculus (mouse)|Huntington disease - Mus musculus (mouse)|Hippo signaling pathway - Mus musculus (mouse)|Apoptosis - Mus musculus (mouse)|Measles - Mus musculus (mouse)|Colorectal cancer - Mus musculus (mouse)|Platinum drug resistance - Mus musculus (mouse)|p53 signaling pathway - Mus musculus (mouse)|Apoptosis - multiple species - Mus musculus (mouse)	7:16309616-16318205:+	2.7119	7.60326e-31	5.25125e-29
ENSMUSG00000020808	Fam64a	family_with_sequence_similarity_64_member_A	GO:0005623|GO:0009987|GO:0005488|GO:0043227|GO:0043229|GO:0005622|GO:0016043|GO:0005515|GO:0005737|GO:0051301|GO:0007049|GO:0043231|GO:0006996|GO:0005634|GO:0005730|GO:0007067|GO:1903047|GO:0000278|GO:0031981	cell|cellular process|binding|membrane-bounded organelle|intracellular organelle|intracellular|cellular component organization|protein binding|cytoplasm|cell division|cell cycle|intracellular membrane-bounded organelle|organelle organization|nucleus|nucleolus|mitotic nuclear division|mitotic cell cycle process|mitotic cell cycle|nuclear lumen	-	-	-	-	11:72042032-72047370:+	-3.21291	9.33588e-31	6.42148e-29
ENSMUSG00000057329	Bcl2	B_cell_leukemia_lymphoma_2	GO:0022414|GO:0050896|GO:0005215|GO:0005623|GO:0009987|GO:0048511|GO:0023052|GO:0005488|GO:0000003|GO:0002376|GO:0032991|GO:0016020|GO:0007610|GO:0032502|GO:0008152|GO:0040007|GO:0040011|GO:0051707|GO:0009607|GO:0019867|GO:0031224|GO:0043227|GO:0005789|GO:0006955|GO:0045058|GO:0031090|GO:0007155|GO:0019222|GO:0023051|GO:0009653|GO:0001776|GO:0071704|GO:0002684|GO:0048523|GO:0043229|GO:0048870|GO:…	reproductive process|response to stimulus|transporter activity|cell|cellular process|rhythmic process|signaling|binding|reproduction|immune system process|macromolecular complex|membrane|behavior|developmental process|metabolic process|growth|locomotion|response to other organism|response to biotic stimulus|outer membrane|intrinsic component of membrane|membrane-bounded organelle|endoplasmic reti…	K02161	apoptosis regulator Bcl-2[-]	mmu05200|mmu05168|mmu04151|mmu05170|mmu05169|mmu04621|mmu04510|mmu04217|mmu05152|mmu04630|mmu05161|mmu04141|mmu04261|mmu05226|mmu05418|mmu05206|mmu04210|mmu04140|mmu04915|mmu04071|mmu04722|mmu04725|mmu04066|mmu04928|mmu05145|mmu04064|mmu04933|mmu05215|mmu05222|mmu01522|mmu05210|mmu01521|mmu01524|mmu04115|mmu05014|mmu04340|mmu04215	Pathways in cancer - Mus musculus (mouse)|Herpes simplex infection - Mus musculus (mouse)|PI3K-Akt signaling pathway - Mus musculus (mouse)|Human immunodeficiency virus 1 infection - Mus musculus (mouse)|Epstein-Barr virus infection - Mus musculus (mouse)|NOD-like receptor signaling pathway - Mus musculus (mouse)|Focal adhesion - Mus musculus (mouse)|Necroptosis - Mus musculus (mouse)|Tuberculosi…	1:106538178-106714274:-	-3.72049	9.83925e-31	6.74009e-29
ENSMUSG00000029372	Ppbp	pro_platelet_basic_protein	GO:0050896|GO:0009987|GO:0005576|GO:0023052|GO:0005488|GO:0002376|GO:0007610|GO:0040011|GO:0051707|GO:0009607|GO:0006955|GO:0050795|GO:0002684|GO:0050900|GO:0048870|GO:0009605|GO:0050794|GO:0006950|GO:0051716|GO:0005615|GO:0040017|GO:0005515|GO:0048520|GO:0040012|GO:0002682|GO:0008283|GO:0002685|GO:0051272|GO:0002687|GO:2000147|GO:0006952|GO:0050921|GO:0007154|GO:0002523|GO:0007165|GO:0005102|GO:…	response to stimulus|cellular process|extracellular region|signaling|binding|immune system process|behavior|locomotion|response to other organism|response to biotic stimulus|immune response|regulation of behavior|positive regulation of immune system process|leukocyte migration|cell motility|response to external stimulus|regulation of cellular process|response to stress|cellular response to stimul…	K10029	platelet basic protein[-]	mmu04060|mmu04062	Cytokine-cytokine receptor interaction - Mus musculus (mouse)|Chemokine signaling pathway - Mus musculus (mouse)	5:90768518-90770063:+	3.62881	1.22639e-30	8.36687e-29
ENSMUSG00000020184	Mdm2	transformed_mouse_3T3_cell_double_minute_2	GO:0050896|GO:0005623|GO:0009987|GO:0023052|GO:0045202|GO:0005488|GO:0003824|GO:0032991|GO:0016020|GO:0032502|GO:0008152|GO:0043227|GO:0019222|GO:0005886|GO:0023051|GO:0009653|GO:0071704|GO:0048523|GO:0043229|GO:0016740|GO:0016874|GO:0051050|GO:0009893|GO:0009605|GO:0050794|GO:0006807|GO:0009058|GO:0005622|GO:0043167|GO:0051641|GO:0071944|GO:0016043|GO:0009892|GO:0006950|GO:0051716|GO:0043234|GO:…	response to stimulus|cell|cellular process|signaling|synapse|binding|catalytic activity|macromolecular complex|membrane|developmental process|metabolic process|membrane-bounded organelle|regulation of metabolic process|plasma membrane|regulation of signaling|anatomical structure morphogenesis|organic substance metabolic process|negative regulation of cellular process|intracellular organelle|trans…	K06643	E3 ubiquitin-protein ligase Mdm2[2.3.2.27]	mmu05200|mmu05165|mmu04151|mmu04144|mmu05163|mmu05203|mmu05169|mmu05205|mmu04218|mmu05202|mmu05206|mmu04120|mmu04068|mmu04110|mmu04919|mmu04625|mmu05215|mmu01522|mmu01524|mmu05214|mmu05220|mmu05218|mmu04115|mmu05219	Pathways in cancer - Mus musculus (mouse)|Human papillomavirus infection - Mus musculus (mouse)|PI3K-Akt signaling pathway - Mus musculus (mouse)|Endocytosis - Mus musculus (mouse)|Human cytomegalovirus infection - Mus musculus (mouse)|Viral carcinogenesis - Mus musculus (mouse)|Epstein-Barr virus infection - Mus musculus (mouse)|Proteoglycans in cancer - Mus musculus (mouse)|Cellular senescence …	10:117688888-117710758:-	2.22548	1.25313e-30	8.51467e-29
ENSMUSG00000031845	Bco1	beta_carotene_oxygenase_1	GO:0009987|GO:0005488|GO:0003824|GO:0008152|GO:0042445|GO:0071704|GO:0043167|GO:0016491|GO:0044237|GO:0051213|GO:0006081|GO:0043169|GO:0055114|GO:0004497|GO:0010817|GO:0006629|GO:0016701|GO:0044255|GO:0006066|GO:0042574|GO:0046872|GO:0006720|GO:0042572|GO:0016702|GO:0003834|GO:0042214|GO:0016101|GO:0016119|GO:0001523|GO:1901810	cellular process|binding|catalytic activity|metabolic process|hormone metabolic process|organic substance metabolic process|ion binding|oxidoreductase activity|cellular metabolic process|dioxygenase activity|cellular aldehyde metabolic process|cation binding|oxidation-reduction process|monooxygenase activity|regulation of hormone levels|lipid metabolic process|oxidoreductase activity, acting on s…	K00515	beta-carotene 15,15';-dioxygenase[1.13.11.63]	mmu01100|mmu00830	Metabolic pathways - Mus musculus (mouse)|Retinol metabolism - Mus musculus (mouse)	8:117095854-117133720:+	5.59185	1.29166e-30	8.74112e-29
ENSMUSG00000038644	Pold1	polymerase_DNA_directed_delta_1_catalytic_subunit	GO:0050896|GO:0005623|GO:0009987|GO:0005488|GO:0003824|GO:0032991|GO:0016020|GO:0008152|GO:0043227|GO:0016787|GO:0071704|GO:0043229|GO:0016740|GO:0006807|GO:0009058|GO:0005622|GO:0043167|GO:0032993|GO:0006950|GO:0051716|GO:0043234|GO:0005515|GO:0044237|GO:0036094|GO:0097159|GO:0016788|GO:0033554|GO:0046483|GO:0005737|GO:1901360|GO:0044249|GO:0042592|GO:0043169|GO:0003676|GO:0000166|GO:0016234|GO:…	response to stimulus|cell|cellular process|binding|catalytic activity|macromolecular complex|membrane|metabolic process|membrane-bounded organelle|hydrolase activity|organic substance metabolic process|intracellular organelle|transferase activity|nitrogen compound metabolic process|biosynthetic process|intracellular|ion binding|protein-DNA complex|response to stress|cellular response to stimulus|…	K02327	DNA polymerase delta subunit 1[2.7.7.7]	mmu03420|mmu03440|mmu03030|mmu03410|mmu03430	Nucleotide excision repair - Mus musculus (mouse)|Homologous recombination - Mus musculus (mouse)|DNA replication - Mus musculus (mouse)|Base excision repair - Mus musculus (mouse)|Mismatch repair - Mus musculus (mouse)	7:44532746-44548849:-	-3.15424	1.40156e-30	9.44676e-29
ENSMUSG00000038838	Vars2	valyl_tRNA_synthetase_2_mitochondrial_putative_	GO:0005623|GO:0009987|GO:0005488|GO:0003824|GO:0008152|GO:0043227|GO:0016787|GO:0019222|GO:0071704|GO:0043229|GO:0016874|GO:0050794|GO:0006807|GO:0009058|GO:0005622|GO:0043167|GO:0097367|GO:0005515|GO:0044237|GO:0036094|GO:0097159|GO:0016788|GO:0046483|GO:0005737|GO:1901360|GO:0044249|GO:0019538|GO:0001882|GO:0006450|GO:0000166|GO:0006725|GO:0006139|GO:0006082|GO:0051171|GO:0006520|GO:0043168|GO:…	cell|cellular process|binding|catalytic activity|metabolic process|membrane-bounded organelle|hydrolase activity|regulation of metabolic process|organic substance metabolic process|intracellular organelle|ligase activity|regulation of cellular process|nitrogen compound metabolic process|biosynthetic process|intracellular|ion binding|carbohydrate derivative binding|protein binding|cellular metabol…	K01873	valyl-tRNA synthetase[6.1.1.9]	mmu00970	Aminoacyl-tRNA biosynthesis - Mus musculus (mouse)	17:35655634-35667592:-	-3.00397	1.55222e-30	1.04204e-28
ENSMUSG00000052906	Ubxn8	UBX_domain_protein_8	GO:0050896|GO:0005623|GO:0009987|GO:0005488|GO:0016020|GO:0008152|GO:0031224|GO:0043227|GO:0005789|GO:0031090|GO:0071704|GO:0043229|GO:0005622|GO:0012505|GO:0006950|GO:0051716|GO:0005515|GO:0044237|GO:0042175|GO:0009056|GO:0031301|GO:0033554|GO:0005783|GO:0005737|GO:0098588|GO:0019538|GO:0036503|GO:0031227|GO:0043231|GO:0030176|GO:0010033|GO:0016021|GO:0030433|GO:0044267|GO:0030163|GO:0006508|GO:…	response to stimulus|cell|cellular process|binding|membrane|metabolic process|intrinsic component of membrane|membrane-bounded organelle|endoplasmic reticulum membrane|organelle membrane|organic substance metabolic process|intracellular organelle|intracellular|endomembrane system|response to stress|cellular response to stimulus|protein binding|cellular metabolic process|nuclear outer membrane-end…	-	-	-	-	8:33619586-33641976:-	2.35084	1.61131e-30	1.0774e-28
ENSMUSG00000075327	Zbtb2	zinc_finger_and_BTB_domain_containing_2	GO:0005488|GO:0043167|GO:0005515|GO:0097159|GO:0043169|GO:0003676|GO:0046872	binding|ion binding|protein binding|organic cyclic compound binding|cation binding|nucleic acid binding|metal ion binding	-	-	-	-	10:4367074-4388108:-	2.372	1.62604e-30	1.08293e-28
ENSMUSG00000031266	Gla	galactosidase_alpha	GO:0005623|GO:0009987|GO:0005576|GO:0005488|GO:0003824|GO:0008152|GO:0043227|GO:0016787|GO:0071704|GO:0043229|GO:0006807|GO:0005622|GO:0097367|GO:0012505|GO:0005515|GO:1903561|GO:0044237|GO:0009056|GO:0070062|GO:0005737|GO:0005794|GO:0005975|GO:0042802|GO:0005102|GO:0016936|GO:0016798|GO:0031982|GO:0043231|GO:0006629|GO:0046983|GO:0044255|GO:0042803|GO:0006665|GO:0016137|GO:0016042|GO:0005773|GO:…	cell|cellular process|extracellular region|binding|catalytic activity|metabolic process|membrane-bounded organelle|hydrolase activity|organic substance metabolic process|intracellular organelle|nitrogen compound metabolic process|intracellular|carbohydrate derivative binding|endomembrane system|protein binding|extracellular vesicle|cellular metabolic process|catabolic process|extracellular exosom…	K01189	alpha-galactosidase[3.2.1.22]	mmu01100|mmu04142|mmu00561|mmu00052	Metabolic pathways - Mus musculus (mouse)|Lysosome - Mus musculus (mouse)|Glycerolipid metabolism - Mus musculus (mouse)|Galactose metabolism - Mus musculus (mouse)	X:134588149-134601125:-	2.31795	1.75847e-30	1.1665e-28
ENSMUSG00000017485	Top2b	topoisomerase_DNA_II_beta	GO:0022414|GO:0005623|GO:0009987|GO:0005488|GO:0000003|GO:0003824|GO:0032991|GO:0032502|GO:0008152|GO:0040011|GO:0016853|GO:0043227|GO:0016787|GO:0009653|GO:0071704|GO:0048523|GO:0043229|GO:0048870|GO:0051321|GO:0050794|GO:0000785|GO:0006807|GO:0009058|GO:0005622|GO:0043167|GO:0097367|GO:0016043|GO:0044702|GO:0043234|GO:0048856|GO:0005515|GO:0044237|GO:0036094|GO:0097159|GO:0007059|GO:0046483|GO:…	reproductive process|cell|cellular process|binding|reproduction|catalytic activity|macromolecular complex|developmental process|metabolic process|locomotion|isomerase activity|membrane-bounded organelle|hydrolase activity|anatomical structure morphogenesis|organic substance metabolic process|negative regulation of cellular process|intracellular organelle|cell motility|meiotic cell cycle|regulatio…	K03164	DNA topoisomerase II[5.6.2.2]	mmu01524	Platinum drug resistance - Mus musculus (mouse)	14:16365179-16430787:+	-2.87437	1.8399e-30	1.21571e-28
ENSMUSG00000047123	Ticam1	toll_like_receptor_adaptor_molecule_1	GO:0050896|GO:0005623|GO:0009987|GO:0023052|GO:0005488|GO:0004871|GO:0002376|GO:0032991|GO:0008152|GO:0051707|GO:0009607|GO:0043227|GO:0006955|GO:0019222|GO:0023051|GO:0071704|GO:0002684|GO:0043229|GO:0009893|GO:0009605|GO:0050794|GO:0006807|GO:0009058|GO:0005622|GO:0006950|GO:0051716|GO:0043234|GO:0002253|GO:0005515|GO:0044237|GO:0002682|GO:0008283|GO:0070661|GO:2001057|GO:0051098|GO:0001819|GO:…	response to stimulus|cell|cellular process|signaling|binding|signal transducer activity|immune system process|macromolecular complex|metabolic process|response to other organism|response to biotic stimulus|membrane-bounded organelle|immune response|regulation of metabolic process|regulation of signaling|organic substance metabolic process|positive regulation of immune system process|intracellular…	K05842	toll-like receptor adapter molecule 1[-]	mmu05168|mmu05165|mmu05167|mmu04621|mmu04217|mmu05164|mmu05160|mmu04064	Herpes simplex infection - Mus musculus (mouse)|Human papillomavirus infection - Mus musculus (mouse)|Kaposi sarcoma-associated herpesvirus infection - Mus musculus (mouse)|NOD-like receptor signaling pathway - Mus musculus (mouse)|Necroptosis - Mus musculus (mouse)|Influenza A - Mus musculus (mouse)|Hepatitis C - Mus musculus (mouse)|NF-kappa B signaling pathway - Mus musculus (mouse)	17:56269319-56276786:-	2.47829	1.93947e-30	1.27647e-28
ENSMUSG00000078485	Plekhn1	pleckstrin_homology_domain_containing_family_N_member_1	GO:0005488|GO:0005515	binding|protein binding	-	-	-	-	4:156221456-156228542:-	2.46884	1.99087e-30	1.30519e-28
ENSMUSG00000002996	Hbp1	high_mobility_group_box_transcription_factor_1	GO:0005623|GO:0005488|GO:0043227|GO:0043229|GO:0051050|GO:0005622|GO:0005515|GO:0097159|GO:0006810|GO:0003676|GO:0043231|GO:0043270|GO:0005634|GO:0003723|GO:0005654|GO:0006811|GO:0043269|GO:0043268|GO:0031981|GO:0006812|GO:0043266|GO:0030001|GO:0015672|GO:0006813	cell|binding|membrane-bounded organelle|intracellular organelle|positive regulation of transport|intracellular|protein binding|organic cyclic compound binding|transport|nucleic acid binding|intracellular membrane-bounded organelle|positive regulation of ion transport|nucleus|RNA binding|nucleoplasm|ion transport|regulation of ion transport|positive regulation of potassium ion transport|nuclear lu…	-	-	-	-	12:31926254-31950535:-	2.223	2.00261e-30	1.30778e-28
ENSMUSG00000018774	Cd68	CD68_antigen	GO:0050896|GO:0005623|GO:0009987|GO:0016020|GO:0031224|GO:0043227|GO:0031090|GO:0005886|GO:0043229|GO:0005622|GO:0071944|GO:0012505|GO:0051716|GO:0005737|GO:0098588|GO:0005774|GO:0043231|GO:0010033|GO:0010008|GO:0005768|GO:0016021|GO:0071310|GO:0005773|GO:0005765|GO:0000323|GO:0005764	response to stimulus|cell|cellular process|membrane|intrinsic component of membrane|membrane-bounded organelle|organelle membrane|plasma membrane|intracellular organelle|intracellular|cell periphery|endomembrane system|cellular response to stimulus|cytoplasm|bounding membrane of organelle|vacuolar membrane|intracellular membrane-bounded organelle|response to organic substance|endosome membrane|en…	K06501	CD68 antigen[-]	mmu04142	Lysosome - Mus musculus (mouse)	11:69664213-69666153:-	2.203	2.66718e-30	1.73501e-28
ENSMUSG00000034918	Cdhr2	cadherin_related_family_member_2	GO:0005623|GO:0009987|GO:0005576|GO:0005488|GO:0016020|GO:0040007|GO:0031224|GO:0043227|GO:0007155|GO:0005886|GO:0048523|GO:0050794|GO:0043167|GO:0071944|GO:0016043|GO:0016049|GO:0045926|GO:0005515|GO:1903561|GO:0040008|GO:0070062|GO:0043169|GO:0005903|GO:0030308|GO:0098609|GO:0031982|GO:0001558|GO:0051128|GO:0016021|GO:0046872|GO:0098742|GO:0005509|GO:0007156	cell|cellular process|extracellular region|binding|membrane|growth|intrinsic component of membrane|membrane-bounded organelle|cell adhesion|plasma membrane|negative regulation of cellular process|regulation of cellular process|ion binding|cell periphery|cellular component organization|cell growth|negative regulation of growth|protein binding|extracellular vesicle|regulation of growth|extracellula…	-	-	-	-	13:54701461-54736662:+	3.89515	2.98784e-30	1.9361e-28
ENSMUSG00000020950	Foxg1	forkhead_box_G1	GO:0050896|GO:0001071|GO:0005623|GO:0009987|GO:0005488|GO:0032502|GO:0008152|GO:0040011|GO:0003700|GO:0043227|GO:0019222|GO:0009653|GO:0071704|GO:0048523|GO:0043229|GO:0048870|GO:0009605|GO:0050794|GO:0006807|GO:0009058|GO:0005622|GO:0016043|GO:0009892|GO:0048856|GO:0005515|GO:0044237|GO:0050793|GO:0008283|GO:0097159|GO:0045595|GO:0061351|GO:0048839|GO:0048598|GO:0046483|GO:0045597|GO:1901360|GO:…	response to stimulus|nucleic acid binding transcription factor activity|cell|cellular process|binding|developmental process|metabolic process|locomotion|transcription factor activity, sequence-specific DNA binding|membrane-bounded organelle|regulation of metabolic process|anatomical structure morphogenesis|organic substance metabolic process|negative regulation of cellular process|intracellular o…	K09385	forkhead box protein G[-]	mmu04068	FoxO signaling pathway - Mus musculus (mouse)	12:49382660-49386861:+	-3.32232	3.02229e-30	1.95089e-28
ENSMUSG00000038806	Sde2	SDE2_telomere_maintenance_homolog_S._pombe_	GO:0005623|GO:0043227|GO:0043229|GO:0005622|GO:0043231|GO:0005634	cell|membrane-bounded organelle|intracellular organelle|intracellular|intracellular membrane-bounded organelle|nucleus	-	-	-	-	1:180851127-180868113:+	2.17213	3.14214e-30	2.02048e-28
ENSMUSG00000030206	Gsg1	germ_cell_specific_gene_1	GO:0005623|GO:0005488|GO:0016020|GO:0031224|GO:0043227|GO:0005789|GO:0031090|GO:0043229|GO:0005622|GO:0012505|GO:0005515|GO:0042175|GO:0005783|GO:0005737|GO:0098588|GO:0019899|GO:0043231|GO:0016021|GO:0070063	cell|binding|membrane|intrinsic component of membrane|membrane-bounded organelle|endoplasmic reticulum membrane|organelle membrane|intracellular organelle|intracellular|endomembrane system|protein binding|nuclear outer membrane-endoplasmic reticulum membrane network|endoplasmic reticulum|cytoplasm|bounding membrane of organelle|enzyme binding|intracellular membrane-bounded organelle|integral comp…	-	-	-	-	6:135237326-135254351:-	3.10613	3.22167e-30	2.06371e-28
ENSMUSG00000042489	Clspn	claspin	GO:0050896|GO:0005623|GO:0009987|GO:0005488|GO:0008152|GO:0043227|GO:0019222|GO:0071704|GO:0048523|GO:0043229|GO:0009893|GO:0050794|GO:0006807|GO:0005622|GO:0006950|GO:0051716|GO:0005515|GO:0044237|GO:0097159|GO:0006793|GO:0033554|GO:0046483|GO:0050790|GO:1901360|GO:0019538|GO:0043085|GO:0045786|GO:0003676|GO:0051726|GO:0006725|GO:0031325|GO:0006139|GO:0006281|GO:0007049|GO:0043231|GO:0031323|GO:…	response to stimulus|cell|cellular process|binding|metabolic process|membrane-bounded organelle|regulation of metabolic process|organic substance metabolic process|negative regulation of cellular process|intracellular organelle|positive regulation of metabolic process|regulation of cellular process|nitrogen compound metabolic process|intracellular|response to stress|cellular response to stimulus|…	-	-	-	-	4:126556935-126593903:+	-2.99494	3.36765e-30	2.14902e-28
ENSMUSG00000021403	Serpinb9b	serine_or_cysteine_peptidase_inhibitor_clade_B_member_9b	GO:0005623|GO:0009987|GO:0005576|GO:0005488|GO:0008152|GO:0019222|GO:0019835|GO:0071704|GO:0048523|GO:0050794|GO:0005622|GO:0030234|GO:0009892|GO:0005615|GO:0005515|GO:0044237|GO:0043086|GO:0005737|GO:0050790|GO:0031324|GO:0019538|GO:0004857|GO:0031323|GO:0044092|GO:0032269|GO:0051346|GO:0051246|GO:0044267|GO:0051248|GO:0030414|GO:0006508|GO:0032268|GO:0045861|GO:0010466|GO:0030162|GO:0052547|GO:…	cell|cellular process|extracellular region|binding|metabolic process|regulation of metabolic process|cytolysis|organic substance metabolic process|negative regulation of cellular process|regulation of cellular process|intracellular|enzyme regulator activity|negative regulation of metabolic process|extracellular space|protein binding|cellular metabolic process|negative regulation of catalytic acti…	K13963	serpin B[-]	mmu05146	Amoebiasis - Mus musculus (mouse)	13:33027416-33041884:+	2.14137	3.67964e-30	2.33922e-28
ENSMUSG00000034006	Pqlc1	PQ_loop_repeat_containing_1	GO:0016020|GO:0031224|GO:0016021	membrane|intrinsic component of membrane|integral component of membrane	-	-	-	-	18:80253292-80292725:+	2.52123	3.74271e-30	2.37034e-28
ENSMUSG00000037434	Slc30a1	solute_carrier_family_30_zinc_transporter_member_1	GO:0050896|GO:0005215|GO:0005623|GO:0009987|GO:0023052|GO:0005488|GO:0016020|GO:0032502|GO:0031224|GO:0043227|GO:0031090|GO:0005886|GO:0023051|GO:0048523|GO:0043229|GO:0050794|GO:0005622|GO:0051641|GO:0071944|GO:0012505|GO:0006950|GO:0032844|GO:0051051|GO:0048856|GO:0005515|GO:0016247|GO:0007269|GO:0022857|GO:0023057|GO:0019725|GO:0006810|GO:0005783|GO:0005737|GO:0010035|GO:0005794|GO:0022891|GO:…	response to stimulus|transporter activity|cell|cellular process|signaling|binding|membrane|developmental process|intrinsic component of membrane|membrane-bounded organelle|organelle membrane|plasma membrane|regulation of signaling|negative regulation of cellular process|intracellular organelle|regulation of cellular process|intracellular|cellular localization|cell periphery|endomembrane system|re…	K14688	solute carrier family 30 (zinc transporter), member 1[-]	mmu04978	Mineral absorption - Mus musculus (mouse)	1:191906767-191913247:+	2.31122	4.7947e-30	3.02517e-28
ENSMUSG00000108368	RP23-335C3.10	-	-	-	-	-	-	-	6:72603004-72605502:-	3.76506	5.35661e-30	3.36704e-28
ENSMUSG00000040204	2810417H13Rik	RIKEN_cDNA_2810417H13_gene	GO:0050896|GO:0005623|GO:0009987|GO:0005488|GO:0008152|GO:0043227|GO:0071704|GO:0043229|GO:0050794|GO:0006807|GO:0009058|GO:0005622|GO:0016043|GO:0006950|GO:0051716|GO:0044237|GO:0033554|GO:0046483|GO:0005737|GO:1901360|GO:0044249|GO:0051726|GO:0006725|GO:0006139|GO:0009314|GO:0006281|GO:0007049|GO:0043231|GO:0006996|GO:0003682|GO:0007017|GO:0005634|GO:0006974|GO:0031023|GO:0009416|GO:0034645|GO:…	response to stimulus|cell|cellular process|binding|metabolic process|membrane-bounded organelle|organic substance metabolic process|intracellular organelle|regulation of cellular process|nitrogen compound metabolic process|biosynthetic process|intracellular|cellular component organization|response to stress|cellular response to stimulus|cellular metabolic process|cellular response to stress|heter…	-	-	-	-	9:65890237-65903266:+	-3.10442	6.1868e-30	3.87437e-28
ENSMUSG00000083899	Gm12346	predicted_gene_12346	-	-	-	-	-	-	11:77293444-77295898:+	2.12367	6.29613e-30	3.92818e-28
ENSMUSG00000023074	Mospd1	motile_sperm_domain_containing_1	GO:0005623|GO:0009987|GO:0016020|GO:0008152|GO:0031224|GO:0043227|GO:0019222|GO:0071704|GO:0048523|GO:0043229|GO:0009893|GO:0050794|GO:0006807|GO:0009058|GO:0005622|GO:0009892|GO:0044237|GO:0046483|GO:0005737|GO:1901360|GO:0031324|GO:0009890|GO:0044249|GO:0006725|GO:0031325|GO:0006139|GO:0051171|GO:0043231|GO:0031323|GO:0016021|GO:0005634|GO:0010468|GO:0016070|GO:0010557|GO:0010629|GO:0034645|GO:…	cell|cellular process|membrane|metabolic process|intrinsic component of membrane|membrane-bounded organelle|regulation of metabolic process|organic substance metabolic process|negative regulation of cellular process|intracellular organelle|positive regulation of metabolic process|regulation of cellular process|nitrogen compound metabolic process|biosynthetic process|intracellular|negative regulat…	-	-	-	-	X:53344598-53370502:-	2.41843	6.94854e-30	4.31916e-28
ENSMUSG00000020914	Top2a	topoisomerase_DNA_II_alpha	GO:0022414|GO:0050896|GO:0005623|GO:0009987|GO:0048511|GO:0005488|GO:0000003|GO:0003824|GO:0002376|GO:0032991|GO:0032502|GO:0008152|GO:0042752|GO:0008144|GO:0016853|GO:0043227|GO:0016787|GO:0019222|GO:0071704|GO:0048523|GO:0043229|GO:0009893|GO:0051321|GO:0050794|GO:0006807|GO:0009058|GO:0005622|GO:0043167|GO:0097367|GO:0016043|GO:0006950|GO:0007623|GO:0044702|GO:0051716|GO:0043234|GO:0048856|GO:…	reproductive process|response to stimulus|cell|cellular process|rhythmic process|binding|reproduction|catalytic activity|immune system process|macromolecular complex|developmental process|metabolic process|regulation of circadian rhythm|drug binding|isomerase activity|membrane-bounded organelle|hydrolase activity|regulation of metabolic process|organic substance metabolic process|negative regulat…	K03164	DNA topoisomerase II[5.6.2.2]	mmu01524	Platinum drug resistance - Mus musculus (mouse)	11:98992943-99024189:-	-2.78435	8.53876e-30	5.28804e-28
ENSMUSG00000008932	Slc1a7	solute_carrier_family_1_glutamate_transporter_member_7	GO:0005215|GO:0009987|GO:0016020|GO:0031224|GO:0022857|GO:0006810|GO:0022891|GO:0055085|GO:0016021|GO:0015291|GO:0006811|GO:0015075|GO:0005343|GO:0015711|GO:0008324|GO:0006820|GO:0015293|GO:0008509|GO:0022890|GO:0006835|GO:0008514|GO:0005310|GO:0017153|GO:0046873|GO:0015077|GO:0015081	transporter activity|cellular process|membrane|intrinsic component of membrane|transmembrane transporter activity|transport|substrate-specific transmembrane transporter activity|transmembrane transport|integral component of membrane|secondary active transmembrane transporter activity|ion transport|ion transmembrane transporter activity|organic acid:sodium symporter activity|organic anion transpor…	K05618	solute carrier family 1 (glutamate transporter), member 7[-]	mmu04724|mmu04721	Glutamatergic synapse - Mus musculus (mouse)|Synaptic vesicle cycle - Mus musculus (mouse)	4:107968332-108013532:+	Inf	1.35419e-29	8.35565e-28
ENSMUSG00000054364	Rhob	ras_homolog_gene_family_member_B	GO:0050896|GO:0030054|GO:0005623|GO:0009987|GO:0005576|GO:0023052|GO:0005488|GO:0016020|GO:0032502|GO:0048646|GO:0043227|GO:0031090|GO:0007155|GO:0005886|GO:0009653|GO:0048523|GO:0043229|GO:0050794|GO:0005622|GO:0043167|GO:0009986|GO:0097367|GO:0051641|GO:0071944|GO:0012505|GO:0006950|GO:0051716|GO:0030055|GO:0048856|GO:0005515|GO:1903561|GO:0036094|GO:0050793|GO:0097159|GO:0070062|GO:0006979|GO:…	response to stimulus|cell junction|cell|cellular process|extracellular region|signaling|binding|membrane|developmental process|anatomical structure formation involved in morphogenesis|membrane-bounded organelle|organelle membrane|cell adhesion|plasma membrane|anatomical structure morphogenesis|negative regulation of cellular process|intracellular organelle|regulation of cellular process|intracell…	-	-	-	-	12:8497763-8499985:-	2.27932	1.5283e-29	9.39541e-28
ENSMUSG00000018572	Phf23	PHD_finger_protein_23	GO:0050896|GO:0005623|GO:0009987|GO:0005488|GO:0008152|GO:0043227|GO:0019222|GO:0071704|GO:0048523|GO:0043229|GO:0009893|GO:0009605|GO:0050794|GO:0005622|GO:0043167|GO:0016043|GO:0009892|GO:0006950|GO:0051716|GO:0006914|GO:0005515|GO:0044237|GO:0009056|GO:0033554|GO:0009991|GO:0005737|GO:0031324|GO:0007154|GO:0019538|GO:0061024|GO:0016236|GO:0010506|GO:0043169|GO:0010646|GO:1902115|GO:0031325|GO:…	response to stimulus|cell|cellular process|binding|metabolic process|membrane-bounded organelle|regulation of metabolic process|organic substance metabolic process|negative regulation of cellular process|intracellular organelle|positive regulation of metabolic process|response to external stimulus|regulation of cellular process|intracellular|ion binding|cellular component organization|negative re…	-	-	-	-	11:69995777-70000009:+	2.23685	1.68679e-29	1.03319e-27
ENSMUSG00000078161	Erich3	glutamate_rich_3	-	-	-	-	-	-	3:154663859-154767790:+	6.90456	1.92318e-29	1.1737e-27
ENSMUSG00000040312	Cchcr1	coiled_coil_alpha_helical_rod_protein_1	GO:0005623|GO:0009987|GO:0005488|GO:0032502|GO:0043227|GO:0043229|GO:0005622|GO:0051641|GO:0048856|GO:0005515|GO:0006810|GO:0005737|GO:0048869|GO:0051649|GO:0008104|GO:0045184|GO:0043231|GO:0007275|GO:0005634|GO:0034613|GO:0005815|GO:0015031|GO:0005814|GO:0030154|GO:0005856|GO:0005813|GO:0046907|GO:0015630|GO:0006611|GO:0051169|GO:0006886|GO:0006913|GO:0051168	cell|cellular process|binding|developmental process|membrane-bounded organelle|intracellular organelle|intracellular|cellular localization|anatomical structure development|protein binding|transport|cytoplasm|cellular developmental process|establishment of localization in cell|protein localization|establishment of protein localization|intracellular membrane-bounded organelle|multicellular organism…	-	-	-	-	17:35517100-35531015:+	-3.20593	2.01922e-29	1.22785e-27
ENSMUSG00000018567	Gabarap	gamma_aminobutyric_acid_receptor_associated_protein	GO:0050896|GO:0005623|GO:0009987|GO:0023052|GO:0005488|GO:0032991|GO:0016020|GO:0008152|GO:0043227|GO:0031090|GO:0005886|GO:0043229|GO:0044297|GO:0050794|GO:0005929|GO:0005622|GO:0071944|GO:0012505|GO:0016043|GO:0042995|GO:0051716|GO:0043234|GO:0006914|GO:0005515|GO:0019898|GO:0009056|GO:0006810|GO:0005783|GO:0005737|GO:0098588|GO:0005874|GO:0005930|GO:0005794|GO:0005875|GO:0007154|GO:0061024|GO:…	response to stimulus|cell|cellular process|signaling|binding|macromolecular complex|membrane|metabolic process|membrane-bounded organelle|organelle membrane|plasma membrane|intracellular organelle|cell body|regulation of cellular process|cilium|intracellular|cell periphery|endomembrane system|cellular component organization|cell projection|cellular response to stimulus|protein complex|autophagy|p…	K08341	GABA(A) receptor-associated protein[-]	mmu05167|mmu04621|mmu04371|mmu04068|mmu04140|mmu04727|mmu04137|mmu04136	Kaposi sarcoma-associated herpesvirus infection - Mus musculus (mouse)|NOD-like receptor signaling pathway - Mus musculus (mouse)|Apelin signaling pathway - Mus musculus (mouse)|FoxO signaling pathway - Mus musculus (mouse)|Autophagy - animal - Mus musculus (mouse)|GABAergic synapse - Mus musculus (mouse)|Mitophagy - animal - Mus musculus (mouse)|Autophagy - other - Mus musculus (mouse)	11:69991143-69994951:+	2.13017	2.08359e-29	1.26242e-27
ENSMUSG00000028128	F3	coagulation_factor_III	GO:0050896|GO:0005623|GO:0009987|GO:0005576|GO:0023052|GO:0005488|GO:0004871|GO:0031012|GO:0016020|GO:0032502|GO:0008152|GO:0040011|GO:0051707|GO:0009607|GO:0031224|GO:0048646|GO:0043227|GO:0019222|GO:0005886|GO:0023051|GO:0009653|GO:0071704|GO:0048870|GO:0009893|GO:0009605|GO:0050794|GO:0038023|GO:0005622|GO:0043167|GO:0009986|GO:0071944|GO:0006950|GO:0051716|GO:0005615|GO:0008289|GO:0004872|GO:…	response to stimulus|cell|cellular process|extracellular region|signaling|binding|signal transducer activity|extracellular matrix|membrane|developmental process|metabolic process|locomotion|response to other organism|response to biotic stimulus|intrinsic component of membrane|anatomical structure formation involved in morphogenesis|membrane-bounded organelle|regulation of metabolic process|plasma…	K03901	coagulation factor III (tissue factor)[-]	mmu04933|mmu04610	AGE-RAGE signaling pathway in diabetic complications - Mus musculus (mouse)|Complement and coagulation cascades - Mus musculus (mouse)	3:121723537-121735048:+	2.30606	2.12368e-29	1.28208e-27
ENSMUSG00000042766	Trim46	tripartite_motif_containing_46	GO:0005623|GO:0005488|GO:0005622|GO:0043167|GO:0005515|GO:0043169|GO:0046872|GO:0046914|GO:0008270	cell|binding|intracellular|ion binding|protein binding|cation binding|metal ion binding|transition metal ion binding|zinc ion binding	-	-	-	-	3:89234177-89246309:-	3.18084	2.48729e-29	1.49621e-27
ENSMUSG00000041548	Hspb8	heat_shock_protein_8	GO:0005623|GO:0005488|GO:0043227|GO:0043229|GO:0005622|GO:0012505|GO:0005515|GO:0005737|GO:0005794|GO:0042802|GO:0043231|GO:0005634|GO:0005654|GO:0031981	cell|binding|membrane-bounded organelle|intracellular organelle|intracellular|endomembrane system|protein binding|cytoplasm|Golgi apparatus|identical protein binding|intracellular membrane-bounded organelle|nucleus|nucleoplasm|nuclear lumen	-	-	-	-	5:116408491-116422864:-	2.10551	2.88024e-29	1.7264e-27
ENSMUSG00000063810	Alms1	Alstrom_syndrome_1	GO:0005623|GO:0043229|GO:0005929|GO:0005622|GO:0042995|GO:0005737|GO:0036064|GO:0005815|GO:0005814|GO:0005856|GO:0005813|GO:0000922|GO:0005819|GO:0015630	cell|intracellular organelle|cilium|intracellular|cell projection|cytoplasm|ciliary basal body|microtubule organizing center|centriole|cytoskeleton|centrosome|spindle pole|spindle|microtubule cytoskeleton	-	-	-	-	6:85587531-85702753:+	-3.00984	2.8982e-29	1.73098e-27
ENSMUSG00000028438	Kif24	kinesin_family_member_24	GO:0005623|GO:0009987|GO:0005488|GO:0003824|GO:0032991|GO:0032502|GO:0008152|GO:0048646|GO:0016787|GO:0009653|GO:0043229|GO:0005622|GO:0043167|GO:0097367|GO:0016043|GO:0043234|GO:0048856|GO:0005515|GO:0036094|GO:0097159|GO:0005737|GO:0005874|GO:0005875|GO:0001882|GO:0016817|GO:0008092|GO:0048869|GO:0000166|GO:0006928|GO:0043168|GO:0006996|GO:0030030|GO:0032403|GO:0022607|GO:0007017|GO:0017076|GO:…	cell|cellular process|binding|catalytic activity|macromolecular complex|developmental process|metabolic process|anatomical structure formation involved in morphogenesis|hydrolase activity|anatomical structure morphogenesis|intracellular organelle|intracellular|ion binding|carbohydrate derivative binding|cellular component organization|protein complex|anatomical structure development|protein bindi…	-	-	-	-	4:41390745-41464887:-	-3.48246	2.91645e-29	1.7357e-27
ENSMUSG00000091412	Gm2895	predicted_gene_2895	-	-	-	-	-	-	15:66969323-67013039:+	5.50669	3.08164e-29	1.82753e-27
ENSMUSG00000039031	Arhgap18	Rho_GTPase_activating_protein_18	GO:0050896|GO:0005623|GO:0009987|GO:0023052|GO:0032502|GO:0008152|GO:0040011|GO:0019222|GO:0023051|GO:0009653|GO:0048870|GO:0009893|GO:0050794|GO:0005622|GO:0016043|GO:0030234|GO:0051716|GO:0048856|GO:0040012|GO:0050793|GO:0043254|GO:0005737|GO:0050790|GO:0008360|GO:0007154|GO:0043085|GO:0008047|GO:0009966|GO:0010646|GO:0007165|GO:0030029|GO:0048869|GO:0051270|GO:2000145|GO:0006928|GO:0032970|GO:…	response to stimulus|cell|cellular process|signaling|developmental process|metabolic process|locomotion|regulation of metabolic process|regulation of signaling|anatomical structure morphogenesis|cell motility|positive regulation of metabolic process|regulation of cellular process|intracellular|cellular component organization|enzyme regulator activity|cellular response to stimulus|anatomical struc…	-	-	-	-	10:26753421-26918648:+	-2.97886	3.18333e-29	1.88119e-27
ENSMUSG00000097123	Gm6297	predicted_gene_6297	-	-	-	-	-	-	4:40720154-40722398:-	3.28738	3.58435e-29	2.11074e-27
ENSMUSG00000029627	Zkscan14	zinc_finger_with_KRAB_and_SCAN_domains_14	GO:0001071|GO:0005623|GO:0009987|GO:0005488|GO:0008152|GO:0003700|GO:0043227|GO:0019222|GO:0071704|GO:0043229|GO:0050794|GO:0006807|GO:0009058|GO:0005622|GO:0043167|GO:0005515|GO:0044237|GO:0097159|GO:0046483|GO:0005737|GO:1901360|GO:0044249|GO:0043169|GO:0003676|GO:0006725|GO:0006139|GO:0051171|GO:0043231|GO:0031323|GO:0005634|GO:0005654|GO:0010468|GO:0016070|GO:0034645|GO:0046872|GO:0009059|GO:…	nucleic acid binding transcription factor activity|cell|cellular process|binding|metabolic process|transcription factor activity, sequence-specific DNA binding|membrane-bounded organelle|regulation of metabolic process|organic substance metabolic process|intracellular organelle|regulation of cellular process|nitrogen compound metabolic process|biosynthetic process|intracellular|ion binding|protei…	-	-	-	-	5:145194946-145201868:-	2.36179	3.83943e-29	2.25305e-27
ENSMUSG00000007080	Pole	polymerase_DNA_directed_epsilon	GO:0050896|GO:0005623|GO:0009987|GO:0005488|GO:0003824|GO:0032991|GO:0016020|GO:0032502|GO:0008152|GO:0043227|GO:0016787|GO:0005886|GO:0071704|GO:0043229|GO:0016740|GO:0006807|GO:0009058|GO:0005622|GO:0043167|GO:0071944|GO:0032993|GO:0006950|GO:0051716|GO:0043234|GO:0048856|GO:0044237|GO:0036094|GO:0097159|GO:0016788|GO:0033554|GO:0046483|GO:0005737|GO:1901360|GO:0044249|GO:0043169|GO:0003676|GO:…	response to stimulus|cell|cellular process|binding|catalytic activity|macromolecular complex|membrane|developmental process|metabolic process|membrane-bounded organelle|hydrolase activity|plasma membrane|organic substance metabolic process|intracellular organelle|transferase activity|nitrogen compound metabolic process|biosynthetic process|intracellular|ion binding|cell periphery|protein-DNA comp…	K02324	DNA polymerase epsilon subunit 1[2.7.7.7]	mmu03420|mmu03030|mmu03410	Nucleotide excision repair - Mus musculus (mouse)|DNA replication - Mus musculus (mouse)|Base excision repair - Mus musculus (mouse)	5:110286306-110337474:+	-2.88706	3.89641e-29	2.27852e-27
ENSMUSG00000013160	Atp6v0d1	ATPase_H+_transporting_lysosomal_V0_subunit_D1	GO:0005215|GO:0005623|GO:0009987|GO:0005576|GO:0045202|GO:0005488|GO:0003824|GO:0032991|GO:0016020|GO:0032502|GO:0048646|GO:0043227|GO:0031090|GO:0016787|GO:0005886|GO:0009653|GO:0043229|GO:0008021|GO:0045177|GO:0005622|GO:0071944|GO:0012505|GO:0016043|GO:0042995|GO:0043234|GO:0048856|GO:0005515|GO:1903561|GO:0022857|GO:0070062|GO:0006810|GO:0005737|GO:0098588|GO:0033177|GO:0022891|GO:0055085|GO:…	transporter activity|cell|cellular process|extracellular region|synapse|binding|catalytic activity|macromolecular complex|membrane|developmental process|anatomical structure formation involved in morphogenesis|membrane-bounded organelle|organelle membrane|hydrolase activity|plasma membrane|anatomical structure morphogenesis|intracellular organelle|synaptic vesicle|apical part of cell|intracellula…	K02146	V-type H+-transporting ATPase subunit d[-]	mmu01100|mmu05165|mmu05203|mmu05152|mmu04145|mmu00190|mmu04142|mmu05323|mmu04721|mmu04966	Metabolic pathways - Mus musculus (mouse)|Human papillomavirus infection - Mus musculus (mouse)|Viral carcinogenesis - Mus musculus (mouse)|Tuberculosis - Mus musculus (mouse)|Phagosome - Mus musculus (mouse)|Oxidative phosphorylation - Mus musculus (mouse)|Lysosome - Mus musculus (mouse)|Rheumatoid arthritis - Mus musculus (mouse)|Synaptic vesicle cycle - Mus musculus (mouse)|Collecting duct aci…	8:105524465-105566047:-	2.20244	4.09184e-29	2.38449e-27
ENSMUSG00000039813	Tbc1d2	TBC1_domain_family_member_2	GO:0030054|GO:0005623|GO:0005488|GO:0008152|GO:0043227|GO:0019222|GO:0043229|GO:0009893|GO:0005622|GO:0030234|GO:0005515|GO:0005737|GO:0050790|GO:0050839|GO:0043085|GO:0008047|GO:0031982|GO:0043231|GO:0030695|GO:0051345|GO:0031988|GO:0045296|GO:0005096|GO:0031410|GO:0016023|GO:0043547|GO:0043087	cell junction|cell|binding|metabolic process|membrane-bounded organelle|regulation of metabolic process|intracellular organelle|positive regulation of metabolic process|intracellular|enzyme regulator activity|protein binding|cytoplasm|regulation of catalytic activity|cell adhesion molecule binding|positive regulation of catalytic activity|enzyme activator activity|vesicle|intracellular membrane-b…	-	-	-	-	4:46604390-46650209:-	2.19546	4.20724e-29	2.44325e-27
ENSMUSG00000022708	Zbtb20	zinc_finger_and_BTB_domain_containing_20	GO:0001071|GO:0005623|GO:0009987|GO:0005488|GO:0008152|GO:0003700|GO:0043227|GO:0019222|GO:0071704|GO:0048523|GO:0043229|GO:0050794|GO:0006807|GO:0009058|GO:0005622|GO:0043167|GO:0009892|GO:0005515|GO:0044237|GO:0097159|GO:0001819|GO:0046483|GO:0000981|GO:1901360|GO:0031324|GO:0009890|GO:0044249|GO:0043169|GO:0001816|GO:0003676|GO:0001817|GO:0006725|GO:0006139|GO:0051171|GO:0043231|GO:0031323|GO:…	nucleic acid binding transcription factor activity|cell|cellular process|binding|metabolic process|transcription factor activity, sequence-specific DNA binding|membrane-bounded organelle|regulation of metabolic process|organic substance metabolic process|negative regulation of cellular process|intracellular organelle|regulation of cellular process|nitrogen compound metabolic process|biosynthetic …	-	-	-	-	16:42875881-43642602:+	-3.32324	4.23563e-29	2.45126e-27
ENSMUSG00000021404	Serpinb9c	serine_or_cysteine_peptidase_inhibitor_clade_B_member_9c	GO:0005623|GO:0009987|GO:0005576|GO:0008152|GO:0019222|GO:0071704|GO:0048523|GO:0050794|GO:0005622|GO:0030234|GO:0009892|GO:0005615|GO:0044237|GO:0043086|GO:0005737|GO:0050790|GO:0031324|GO:0019538|GO:0004857|GO:0031323|GO:0044092|GO:0032269|GO:0051346|GO:0051246|GO:0044267|GO:0051248|GO:0030414|GO:0006508|GO:0032268|GO:0045861|GO:0010466|GO:0030162|GO:0052547|GO:0004866|GO:0004867|GO:0010951|GO:…	cell|cellular process|extracellular region|metabolic process|regulation of metabolic process|organic substance metabolic process|negative regulation of cellular process|regulation of cellular process|intracellular|enzyme regulator activity|negative regulation of metabolic process|extracellular space|cellular metabolic process|negative regulation of catalytic activity|cytoplasm|regulation of catal…	K13963	serpin B[-]	mmu05146	Amoebiasis - Mus musculus (mouse)	13:33149275-33159742:-	3.82316	5.28038e-29	3.04538e-27
ENSMUSG00000021559	Dapk1	death_associated_protein_kinase_1	GO:0050896|GO:0005623|GO:0009987|GO:0023052|GO:0005488|GO:0003824|GO:0002376|GO:0016020|GO:0008152|GO:0006955|GO:0019222|GO:0005886|GO:0023051|GO:0071704|GO:0048523|GO:0043229|GO:0016740|GO:0009893|GO:0050794|GO:0006807|GO:0009058|GO:0005622|GO:0043167|GO:0097367|GO:0071944|GO:0009892|GO:0006950|GO:0051716|GO:0005515|GO:0044237|GO:0036094|GO:0023057|GO:0097159|GO:0000149|GO:0006793|GO:0006810|GO:…	response to stimulus|cell|cellular process|signaling|binding|catalytic activity|immune system process|membrane|metabolic process|immune response|regulation of metabolic process|plasma membrane|regulation of signaling|organic substance metabolic process|negative regulation of cellular process|intracellular organelle|transferase activity|positive regulation of metabolic process|regulation of cellul…	K08803	death-associated protein kinase[2.7.11.1]	mmu05200|mmu04140|mmu05219	Pathways in cancer - Mus musculus (mouse)|Autophagy - animal - Mus musculus (mouse)|Bladder cancer - Mus musculus (mouse)	13:60601947-60763185:+	Inf	5.55015e-29	3.19001e-27
ENSMUSG00000039990	Edrf1	erythroid_differentiation_regulatory_factor_1	GO:0005488|GO:0005515	binding|protein binding	-	-	-	-	7:133637543-133672971:+	2.20567	5.98873e-29	3.43033e-27
ENSMUSG00000024777	Ppp2r5b	protein_phosphatase_2_regulatory_subunit_B_beta	GO:0050896|GO:0005623|GO:0009987|GO:0023052|GO:0005488|GO:0032991|GO:0032502|GO:0008152|GO:0044089|GO:0008287|GO:0019222|GO:0023051|GO:0071704|GO:0048523|GO:0009893|GO:0050794|GO:0006807|GO:0009058|GO:0005622|GO:0016043|GO:0030234|GO:0051716|GO:0043234|GO:0048856|GO:0005515|GO:0044237|GO:0050793|GO:0045595|GO:0006793|GO:0043254|GO:0046483|GO:0050790|GO:0045597|GO:1901360|GO:0031334|GO:0007154|GO:…	response to stimulus|cell|cellular process|signaling|binding|macromolecular complex|developmental process|metabolic process|positive regulation of cellular component biogenesis|protein serine/threonine phosphatase complex|regulation of metabolic process|regulation of signaling|organic substance metabolic process|negative regulation of cellular process|positive regulation of metabolic process|regu…	K11584	serine/threonine-protein phosphatase 2A regulatory subunit B';[-]	mmu05165|mmu04151|mmu04261|mmu04728|mmu04152|mmu04071|mmu04114|mmu03015	Human papillomavirus infection - Mus musculus (mouse)|PI3K-Akt signaling pathway - Mus musculus (mouse)|Adrenergic signaling in cardiomyocytes - Mus musculus (mouse)|Dopaminergic synapse - Mus musculus (mouse)|AMPK signaling pathway - Mus musculus (mouse)|Sphingolipid signaling pathway - Mus musculus (mouse)|Oocyte meiosis - Mus musculus (mouse)|mRNA surveillance pathway - Mus musculus (mouse)	19:6227765-6235872:-	2.23527	6.19323e-29	3.53541e-27
ENSMUSG00000037010	Apln	apelin	GO:0050896|GO:0005623|GO:0009987|GO:0005576|GO:0023052|GO:0005488|GO:0007610|GO:0008152|GO:0019222|GO:0023051|GO:0051050|GO:0009893|GO:0050794|GO:0005622|GO:0051641|GO:0051716|GO:0032844|GO:0005615|GO:0007631|GO:0005515|GO:0044237|GO:0008283|GO:0042756|GO:0006793|GO:0006810|GO:0005737|GO:0048871|GO:1903524|GO:0008217|GO:0007154|GO:0046887|GO:0003013|GO:0042592|GO:0060341|GO:0010646|GO:0032940|GO:…	response to stimulus|cell|cellular process|extracellular region|signaling|binding|behavior|metabolic process|regulation of metabolic process|regulation of signaling|positive regulation of transport|positive regulation of metabolic process|regulation of cellular process|intracellular|cellular localization|cellular response to stimulus|regulation of homeostatic process|extracellular space|feeding b…	K05225	apelin[-]	mmu04080|mmu04371	Neuroactive ligand-receptor interaction - Mus musculus (mouse)|Apelin signaling pathway - Mus musculus (mouse)	X:48025146-48034853:-	-3.40685	7.41794e-29	4.22018e-27
ENSMUSG00000022587	Ly6e	lymphocyte_antigen_6_complex_locus_E	GO:0005623|GO:0009987|GO:0023052|GO:0016020|GO:0032502|GO:0008152|GO:0040007|GO:0031224|GO:0009653|GO:0071704|GO:0006807|GO:0048856|GO:0048589|GO:0044237|GO:0006810|GO:0009888|GO:1901360|GO:0035265|GO:0007154|GO:0048732|GO:0032940|GO:0003205|GO:0006725|GO:0007507|GO:0010817|GO:0061061|GO:0009887|GO:0048729|GO:0007275|GO:0048513|GO:0016021|GO:0007267|GO:0009790|GO:0003231|GO:0072359|GO:0018958|GO:…	cell|cellular process|signaling|membrane|developmental process|metabolic process|growth|intrinsic component of membrane|anatomical structure morphogenesis|organic substance metabolic process|nitrogen compound metabolic process|anatomical structure development|developmental growth|cellular metabolic process|transport|tissue development|organic cyclic compound metabolic process|organ growth|cell co…	-	-	-	-	15:74955051-74959905:+	-2.82563	7.46469e-29	4.22701e-27
ENSMUSG00000027330	Cdc25b	cell_division_cycle_25B	GO:0022414|GO:0005623|GO:0009987|GO:0005488|GO:0000003|GO:0003824|GO:0032502|GO:0008152|GO:0043227|GO:0016787|GO:0019222|GO:0071704|GO:0043229|GO:0009893|GO:0051321|GO:0050794|GO:0005622|GO:0048609|GO:0016043|GO:0003006|GO:0044702|GO:0048856|GO:0005515|GO:0044237|GO:0019953|GO:0016788|GO:0006793|GO:0005737|GO:0050790|GO:0019538|GO:0051302|GO:0043085|GO:0019899|GO:0051301|GO:0048869|GO:0051726|GO:…	reproductive process|cell|cellular process|binding|reproduction|catalytic activity|developmental process|metabolic process|membrane-bounded organelle|hydrolase activity|regulation of metabolic process|organic substance metabolic process|intracellular organelle|positive regulation of metabolic process|meiotic cell cycle|regulation of cellular process|intracellular|multicellular organismal reproduc…	K05866	M-phase inducer phosphatase 2[3.1.3.48]	mmu04010|mmu05206|mmu04110|mmu04914	MAPK signaling pathway - Mus musculus (mouse)|MicroRNAs in cancer - Mus musculus (mouse)|Cell cycle - Mus musculus (mouse)|Progesterone-mediated oocyte maturation - Mus musculus (mouse)	2:131186949-131198497:+	-3.00942	7.48031e-29	4.22701e-27
ENSMUSG00000012443	Kif11	kinesin_family_member_11	GO:0005623|GO:0009987|GO:0005488|GO:0003824|GO:0032991|GO:0016020|GO:0008152|GO:0016787|GO:0043229|GO:0050794|GO:0005622|GO:0043167|GO:0097367|GO:0016043|GO:0043234|GO:0005515|GO:0036094|GO:0097159|GO:0007059|GO:0005737|GO:0005874|GO:0005875|GO:0001882|GO:0051302|GO:0032886|GO:0016817|GO:0008092|GO:0019899|GO:0051301|GO:0000166|GO:0051726|GO:0006928|GO:0043168|GO:0007049|GO:0006996|GO:0032403|GO:…	cell|cellular process|binding|catalytic activity|macromolecular complex|membrane|metabolic process|hydrolase activity|intracellular organelle|regulation of cellular process|intracellular|ion binding|carbohydrate derivative binding|cellular component organization|protein complex|protein binding|small molecule binding|organic cyclic compound binding|chromosome segregation|cytoplasm|microtubule|micr…	-	-	-	-	19:37376403-37421859:+	-2.8284	1.04777e-28	5.90091e-27
ENSMUSG00000029009	Mthfr	5_10_methylenetetrahydrofolate_reductase	GO:0050896|GO:0005623|GO:0009987|GO:0005488|GO:0003824|GO:0008152|GO:0072341|GO:0019222|GO:0071704|GO:0009605|GO:0050794|GO:0006807|GO:0009058|GO:0005622|GO:0043167|GO:0016043|GO:0042995|GO:0006950|GO:0016491|GO:0048037|GO:0005515|GO:0044237|GO:0036094|GO:0032259|GO:0097159|GO:0046483|GO:0009991|GO:0005737|GO:1901360|GO:0044249|GO:0019538|GO:0016570|GO:0055114|GO:0050662|GO:0000166|GO:0006730|GO:…	response to stimulus|cell|cellular process|binding|catalytic activity|metabolic process|modified amino acid binding|regulation of metabolic process|organic substance metabolic process|response to external stimulus|regulation of cellular process|nitrogen compound metabolic process|biosynthetic process|intracellular|ion binding|cellular component organization|cell projection|response to stress|oxid…	K00297	methylenetetrahydrofolate reductase (NADPH)[1.5.1.20]	mmu01100|mmu01200|mmu01523|mmu00670	Metabolic pathways - Mus musculus (mouse)|Carbon metabolism - Mus musculus (mouse)|Antifolate resistance - Mus musculus (mouse)|One carbon pool by folate - Mus musculus (mouse)	4:148039077-148059551:+	2.24468	1.10245e-28	6.1881e-27
ENSMUSG00000036002	Fam214b	family_with_sequence_similarity_214_member_B	GO:0005623|GO:0005488|GO:0043227|GO:0043229|GO:0005622|GO:0005515|GO:0043231|GO:0005634	cell|binding|membrane-bounded organelle|intracellular organelle|intracellular|protein binding|intracellular membrane-bounded organelle|nucleus	-	-	-	-	4:43032414-43046220:-	2.23694	1.16263e-28	6.50415e-27
ENSMUSG00000003865	Gys1	glycogen_synthase_1_muscle	GO:0005623|GO:0009987|GO:0005488|GO:0003824|GO:0016020|GO:0032502|GO:0008152|GO:0071704|GO:0016740|GO:0009058|GO:0005622|GO:0030246|GO:0048856|GO:0005515|GO:0044237|GO:0036094|GO:0006091|GO:0005737|GO:0044262|GO:0044249|GO:0005975|GO:0016757|GO:0055114|GO:0019899|GO:0016234|GO:0007507|GO:0048029|GO:0007275|GO:0048513|GO:0016772|GO:0016758|GO:0072359|GO:0019900|GO:0016051|GO:0006112|GO:0034645|GO:…	cell|cellular process|binding|catalytic activity|membrane|developmental process|metabolic process|organic substance metabolic process|transferase activity|biosynthetic process|intracellular|carbohydrate binding|anatomical structure development|protein binding|cellular metabolic process|small molecule binding|generation of precursor metabolites and energy|cytoplasm|cellular carbohydrate metabolic …	K00693	glycogen synthase[2.4.1.11]	mmu01100|mmu04151|mmu04910|mmu04152|mmu04931|mmu04922|mmu00500	Metabolic pathways - Mus musculus (mouse)|PI3K-Akt signaling pathway - Mus musculus (mouse)|Insulin signaling pathway - Mus musculus (mouse)|AMPK signaling pathway - Mus musculus (mouse)|Insulin resistance - Mus musculus (mouse)|Glucagon signaling pathway - Mus musculus (mouse)|Starch and sucrose metabolism - Mus musculus (mouse)	7:45434844-45456619:+	2.08707	1.30034e-28	7.25034e-27
ENSMUSG00000039770	Ypel5	yippee_like_5_Drosophila_	-	-	-	-	-	-	17:72836704-72851195:+	2.20201	1.36459e-28	7.58341e-27
ENSMUSG00000035547	Capn5	calpain_5	GO:0022414|GO:0030054|GO:0005623|GO:0009987|GO:0048511|GO:0005576|GO:0005488|GO:0000003|GO:0003824|GO:0032502|GO:0008152|GO:0043227|GO:0016787|GO:0071704|GO:0005622|GO:0009986|GO:0048609|GO:0003006|GO:0044702|GO:0022602|GO:0042698|GO:0030055|GO:0048856|GO:0005515|GO:1903561|GO:0070062|GO:0007548|GO:0009888|GO:0005737|GO:0005912|GO:0008406|GO:0001541|GO:0008233|GO:0019538|GO:0048869|GO:0031982|GO:…	reproductive process|cell junction|cell|cellular process|rhythmic process|extracellular region|binding|reproduction|catalytic activity|developmental process|metabolic process|membrane-bounded organelle|hydrolase activity|organic substance metabolic process|intracellular|cell surface|multicellular organismal reproductive process|developmental process involved in reproduction|single organism reprod…	-	-	-	-	7:98121559-98178274:-	-2.91266	1.5885e-28	8.79862e-27
ENSMUSG00000070436	Serpinh1	serine_or_cysteine_peptidase_inhibitor_clade_H_member_1	GO:0005623|GO:0009987|GO:0005576|GO:0005488|GO:0016020|GO:0032502|GO:0008152|GO:0043227|GO:0019222|GO:0009653|GO:0071704|GO:0048523|GO:0043229|GO:0050794|GO:0009058|GO:0005622|GO:0012505|GO:0016043|GO:0030234|GO:0009892|GO:0048856|GO:0005515|GO:1903561|GO:0044237|GO:0097159|GO:0070062|GO:0051082|GO:0043086|GO:0005783|GO:0009888|GO:0005737|GO:0050790|GO:0031324|GO:0060351|GO:0019538|GO:0048869|GO:…	cell|cellular process|extracellular region|binding|membrane|developmental process|metabolic process|membrane-bounded organelle|regulation of metabolic process|anatomical structure morphogenesis|organic substance metabolic process|negative regulation of cellular process|intracellular organelle|regulation of cellular process|biosynthetic process|intracellular|endomembrane system|cellular component …	-	-	-	-	7:99345375-99353230:-	2.06571	1.67624e-28	9.25406e-27
ENSMUSG00000039316	Rftn1	raftlin_lipid_raft_linker_1	GO:0050896|GO:0005623|GO:0009987|GO:0005576|GO:0023052|GO:0005488|GO:0002376|GO:0032991|GO:0016020|GO:0040007|GO:0043227|GO:0006955|GO:0005886|GO:0002684|GO:0043229|GO:0050794|GO:0005622|GO:0051641|GO:0071944|GO:0012505|GO:0016043|GO:0006950|GO:0051716|GO:0043234|GO:0002253|GO:1903561|GO:0002682|GO:0019882|GO:0097159|GO:0070062|GO:0006810|GO:0050776|GO:0005737|GO:0002757|GO:0006952|GO:0007154|GO:…	response to stimulus|cell|cellular process|extracellular region|signaling|binding|immune system process|macromolecular complex|membrane|growth|membrane-bounded organelle|immune response|plasma membrane|positive regulation of immune system process|intracellular organelle|regulation of cellular process|intracellular|cellular localization|cell periphery|endomembrane system|cellular component organiz…	-	-	-	-	17:49992257-50190674:-	3.27472	1.70624e-28	9.38881e-27
ENSMUSG00000032086	Bace1	beta_site_APP_cleaving_enzyme_1	GO:0005623|GO:0009987|GO:0005488|GO:0003824|GO:0016020|GO:0008152|GO:0031224|GO:0043227|GO:0031090|GO:0016787|GO:0005886|GO:0071704|GO:0043229|GO:0006807|GO:0005622|GO:0009986|GO:0071944|GO:0012505|GO:0042995|GO:0033218|GO:0005515|GO:0044237|GO:0009056|GO:0005783|GO:0005737|GO:0005794|GO:0012506|GO:0008233|GO:0019538|GO:0042277|GO:0005887|GO:0019899|GO:0043005|GO:0031982|GO:0031226|GO:0043231|GO:…	cell|cellular process|binding|catalytic activity|membrane|metabolic process|intrinsic component of membrane|membrane-bounded organelle|organelle membrane|hydrolase activity|plasma membrane|organic substance metabolic process|intracellular organelle|nitrogen compound metabolic process|intracellular|cell surface|cell periphery|endomembrane system|cell projection|amide binding|protein binding|cellul…	K04521	beta-site APP-cleaving enzyme 1 (memapsin 2)[3.4.23.46]	mmu05010	Alzheimer disease - Mus musculus (mouse)	9:45838580-45864399:+	-3.07731	1.98492e-28	1.08866e-26
ENSMUSG00000013698	Pea15a	phosphoprotein_enriched_in_astrocytes_15A	GO:0050896|GO:0005623|GO:0009987|GO:0023052|GO:0005488|GO:0032991|GO:0023051|GO:0048523|GO:0043229|GO:0050794|GO:0005622|GO:0006950|GO:0051716|GO:0043234|GO:0051051|GO:0005515|GO:0023057|GO:0006810|GO:0033554|GO:0010829|GO:0005737|GO:0005875|GO:0007154|GO:0008219|GO:0009967|GO:0009966|GO:0010646|GO:0009968|GO:0007165|GO:0019899|GO:0010941|GO:0007049|GO:0010243|GO:0010033|GO:0060548|GO:0010942|GO:…	response to stimulus|cell|cellular process|signaling|binding|macromolecular complex|regulation of signaling|negative regulation of cellular process|intracellular organelle|regulation of cellular process|intracellular|response to stress|cellular response to stimulus|protein complex|negative regulation of transport|protein binding|negative regulation of signaling|transport|cellular response to stre…	-	-	-	-	1:172196728-172206804:-	2.07443	2.0569e-28	1.12446e-26
ENSMUSG00000075033	Nxpe3	neurexophilin_and_PC_esterase_domain_family_member_3	GO:0016020|GO:0031224|GO:0016021	membrane|intrinsic component of membrane|integral component of membrane	-	-	-	-	16:55839953-55895279:-	-3.4104	2.35851e-28	1.28516e-26
ENSMUSG00000051375	Pcdh1	protocadherin_1	GO:0030054|GO:0005623|GO:0005488|GO:0016020|GO:0031224|GO:0005911|GO:0007155|GO:0005886|GO:0043167|GO:0071944|GO:0005515|GO:0043169|GO:0005887|GO:0098609|GO:0031226|GO:0016021|GO:0046872|GO:0098742|GO:0005509|GO:0007156|GO:0016339	cell junction|cell|binding|membrane|intrinsic component of membrane|cell-cell junction|cell adhesion|plasma membrane|ion binding|cell periphery|protein binding|cation binding|integral component of plasma membrane|cell-cell adhesion|intrinsic component of plasma membrane|integral component of membrane|metal ion binding|cell-cell adhesion via plasma-membrane adhesion molecules|calcium ion binding|h…	-	-	-	-	18:38185914-38212053:-	2.15993	2.54736e-28	1.38357e-26
ENSMUSG00000026589	Sec16b	SEC16_homolog_B_S._cerevisiae_	GO:0005623|GO:0009987|GO:0005488|GO:0016020|GO:0008152|GO:0043227|GO:0005789|GO:0031090|GO:0019222|GO:0071704|GO:0043229|GO:0051050|GO:0009893|GO:0050794|GO:0005622|GO:0051641|GO:0012505|GO:0016043|GO:0005515|GO:0042175|GO:1903829|GO:0006810|GO:0005783|GO:0051222|GO:0051640|GO:0005737|GO:0098588|GO:0005794|GO:0032388|GO:0061024|GO:0060341|GO:0010256|GO:0006903|GO:0032880|GO:0051656|GO:0090316|GO:…	cell|cellular process|binding|membrane|metabolic process|membrane-bounded organelle|endoplasmic reticulum membrane|organelle membrane|regulation of metabolic process|organic substance metabolic process|intracellular organelle|positive regulation of transport|positive regulation of metabolic process|regulation of cellular process|intracellular|cellular localization|endomembrane system|cellular com…	-	-	-	-	1:157506728-157568425:+	4.18008	2.55778e-28	1.38475e-26
ENSMUSG00000025277	Abhd6	abhydrolase_domain_containing_6	GO:0050896|GO:0005623|GO:0009987|GO:0005576|GO:0023052|GO:0003824|GO:0032991|GO:0016020|GO:0008152|GO:0040011|GO:0031224|GO:0043227|GO:0016787|GO:0019222|GO:0005886|GO:0023051|GO:0071704|GO:0048523|GO:0043229|GO:0048870|GO:0009893|GO:0050794|GO:0009058|GO:0005622|GO:0071944|GO:0040013|GO:0051716|GO:0043234|GO:1903561|GO:0044237|GO:0040012|GO:0023057|GO:0009056|GO:0070062|GO:0016788|GO:0006793|GO:…	response to stimulus|cell|cellular process|extracellular region|signaling|catalytic activity|macromolecular complex|membrane|metabolic process|locomotion|intrinsic component of membrane|membrane-bounded organelle|hydrolase activity|regulation of metabolic process|plasma membrane|regulation of signaling|organic substance metabolic process|negative regulation of cellular process|intracellular organ…	K13700	abhydrolase domain-containing protein 6[3.1.1.23]	mmu04723	Retrograde endocannabinoid signaling - Mus musculus (mouse)	14:8002902-8056555:+	5.93747	2.85399e-28	1.54015e-26
ENSMUSG00000044122	Proca1	protein_interacting_with_cyclin_A1	-	-	-	-	-	-	11:78193392-78205763:+	4.64626	2.98219e-28	1.60417e-26
ENSMUSG00000046152	Fut10	fucosyltransferase_10	GO:0005623|GO:0009987|GO:0003824|GO:0016020|GO:0032502|GO:0008152|GO:0040011|GO:0031224|GO:0043227|GO:0031090|GO:0071704|GO:0043229|GO:0016740|GO:0048870|GO:0009058|GO:0005622|GO:0012505|GO:0098727|GO:0048856|GO:0044237|GO:0005737|GO:0098588|GO:0005794|GO:0019827|GO:0044249|GO:0021537|GO:0019538|GO:0005975|GO:0016757|GO:0006486|GO:0030900|GO:0016477|GO:0021543|GO:0060322|GO:0006928|GO:0043231|GO:…	cell|cellular process|catalytic activity|membrane|developmental process|metabolic process|locomotion|intrinsic component of membrane|membrane-bounded organelle|organelle membrane|organic substance metabolic process|intracellular organelle|transferase activity|cell motility|biosynthetic process|intracellular|endomembrane system|maintenance of cell number|anatomical structure development|cellular m…	-	-	-	-	8:31187331-31261738:+	-3.44802	3.14974e-28	1.68889e-26
ENSMUSG00000011096	Akt1s1	AKT1_substrate_1_proline_rich_	GO:0050896|GO:0005623|GO:0009987|GO:0023052|GO:0005488|GO:0032991|GO:0008152|GO:0043227|GO:0019222|GO:0023051|GO:0071704|GO:0048523|GO:0043229|GO:0050794|GO:0005622|GO:0016043|GO:0009892|GO:0051716|GO:0043234|GO:0005515|GO:0044237|GO:0023057|GO:0006793|GO:0043086|GO:0005737|GO:0050790|GO:0031324|GO:0007154|GO:0019538|GO:0008219|GO:0009966|GO:0010646|GO:0009968|GO:0007165|GO:0010941|GO:0043231|GO:…	response to stimulus|cell|cellular process|signaling|binding|macromolecular complex|metabolic process|membrane-bounded organelle|regulation of metabolic process|regulation of signaling|organic substance metabolic process|negative regulation of cellular process|intracellular organelle|regulation of cellular process|intracellular|cellular component organization|negative regulation of metabolic proc…	K16184	proline-rich AKT1 substrate 1[-]	mmu04714|mmu04150|mmu04140|mmu04152|mmu04211|mmu04213	Thermogenesis - Mus musculus (mouse)|mTOR signaling pathway - Mus musculus (mouse)|Autophagy - animal - Mus musculus (mouse)|AMPK signaling pathway - Mus musculus (mouse)|Longevity regulating pathway - Mus musculus (mouse)|Longevity regulating pathway - multiple species - Mus musculus (mouse)	7:44848991-44855421:+	2.11741	3.31312e-28	1.77083e-26
ENSMUSG00000054266	Serpinb9d	serine_or_cysteine_peptidase_inhibitor_clade_B_member_9d	GO:0005623|GO:0009987|GO:0005576|GO:0008152|GO:0019222|GO:0071704|GO:0048523|GO:0050794|GO:0005622|GO:0030234|GO:0009892|GO:0005615|GO:0044237|GO:0043086|GO:0005737|GO:0050790|GO:0031324|GO:0019538|GO:0004857|GO:0031323|GO:0044092|GO:0032269|GO:0051346|GO:0051246|GO:0044267|GO:0051248|GO:0030414|GO:0006508|GO:0032268|GO:0045861|GO:0010466|GO:0030162|GO:0052547|GO:0004866|GO:0004867|GO:0010951|GO:…	cell|cellular process|extracellular region|metabolic process|regulation of metabolic process|organic substance metabolic process|negative regulation of cellular process|regulation of cellular process|intracellular|enzyme regulator activity|negative regulation of metabolic process|extracellular space|cellular metabolic process|negative regulation of catalytic activity|cytoplasm|regulation of catal…	K13963	serpin B[-]	mmu05146	Amoebiasis - Mus musculus (mouse)	13:33192959-33203129:+	3.76846	3.74576e-28	1.99572e-26
ENSMUSG00000020300	Cpeb4	cytoplasmic_polyadenylation_element_binding_protein_4	GO:0050896|GO:0045182|GO:0005623|GO:0009987|GO:0023052|GO:0045202|GO:0005488|GO:0032991|GO:0008152|GO:0043227|GO:0019222|GO:0071704|GO:0048523|GO:0043229|GO:0009605|GO:0050794|GO:0030371|GO:0006807|GO:0009058|GO:0005622|GO:0012505|GO:0042995|GO:0009892|GO:0006950|GO:0051716|GO:0060076|GO:0005515|GO:0044237|GO:0036094|GO:0097159|GO:0033554|GO:0005783|GO:0009991|GO:0005737|GO:0031324|GO:0009890|GO:…	response to stimulus|translation regulator activity|cell|cellular process|signaling|synapse|binding|macromolecular complex|metabolic process|membrane-bounded organelle|regulation of metabolic process|organic substance metabolic process|negative regulation of cellular process|intracellular organelle|response to external stimulus|regulation of cellular process|translation repressor activity|nitroge…	K02602	cytoplasmic polyadenylation element-binding protein[-]	mmu04114|mmu04914	Oocyte meiosis - Mus musculus (mouse)|Progesterone-mediated oocyte maturation - Mus musculus (mouse)	11:31872211-31935634:+	2.20893	3.94418e-28	2.09479e-26
ENSMUSG00000063894	Zkscan8	zinc_finger_with_KRAB_and_SCAN_domains_8	GO:0001071|GO:0005623|GO:0009987|GO:0005488|GO:0008152|GO:0003700|GO:0043227|GO:0019222|GO:0071704|GO:0043229|GO:0050794|GO:0006807|GO:0009058|GO:0005622|GO:0043167|GO:0044237|GO:0097159|GO:0046483|GO:1901360|GO:0044249|GO:0043169|GO:0003676|GO:0006725|GO:0006139|GO:0051171|GO:0043231|GO:0031323|GO:0005634|GO:0010468|GO:0016070|GO:0034645|GO:0046872|GO:0009059|GO:0003677|GO:0010467|GO:0051252|GO:…	nucleic acid binding transcription factor activity|cell|cellular process|binding|metabolic process|transcription factor activity, sequence-specific DNA binding|membrane-bounded organelle|regulation of metabolic process|organic substance metabolic process|intracellular organelle|regulation of cellular process|nitrogen compound metabolic process|biosynthetic process|intracellular|ion binding|cellul…	-	-	-	-	13:21513222-21531120:-	-3.00362	4.73508e-28	2.50691e-26
ENSMUSG00000027331	Knstrn	kinetochore_localized_astrin_SPAG5_binding	GO:0005623|GO:0009987|GO:0005488|GO:0032991|GO:0043227|GO:0043229|GO:0050794|GO:0005622|GO:0051641|GO:0016043|GO:0043234|GO:0005515|GO:0007059|GO:0005737|GO:0005874|GO:0032886|GO:0060341|GO:0032880|GO:0051301|GO:0008104|GO:0051726|GO:0000776|GO:0007049|GO:0043231|GO:0006996|GO:0051983|GO:0007017|GO:0051128|GO:0005634|GO:0033043|GO:0034613|GO:0007051|GO:0035371|GO:0010564|GO:0070507|GO:0000226|GO:…	cell|cellular process|binding|macromolecular complex|membrane-bounded organelle|intracellular organelle|regulation of cellular process|intracellular|cellular localization|cellular component organization|protein complex|protein binding|chromosome segregation|cytoplasm|microtubule|regulation of microtubule-based process|regulation of cellular localization|regulation of protein localization|cell div…	-	-	-	-	2:118814003-118853957:+	-2.91464	5.20379e-28	2.74639e-26
ENSMUSG00000001228	Uhrf1	ubiquitin_like_containing_PHD_and_RING_finger_domains_1	GO:0050896|GO:0005623|GO:0009987|GO:0005488|GO:0003824|GO:0032991|GO:0016020|GO:0008152|GO:0043227|GO:0019222|GO:0005886|GO:0071704|GO:0048523|GO:0043229|GO:0016740|GO:0016874|GO:0009893|GO:0050794|GO:0000785|GO:0006807|GO:0009058|GO:0005622|GO:0043167|GO:0071944|GO:0016043|GO:0009892|GO:0006950|GO:0051716|GO:0005515|GO:0044237|GO:0036094|GO:0008283|GO:0009056|GO:0097159|GO:0033554|GO:0046483|GO:…	response to stimulus|cell|cellular process|binding|catalytic activity|macromolecular complex|membrane|metabolic process|membrane-bounded organelle|regulation of metabolic process|plasma membrane|organic substance metabolic process|negative regulation of cellular process|intracellular organelle|transferase activity|ligase activity|positive regulation of metabolic process|regulation of cellular pro…	-	-	-	-	17:56303321-56323486:+	-2.72809	5.85387e-28	3.0798e-26
ENSMUSG00000102893	Gm37855	predicted_gene_37855	-	-	-	-	-	-	3:87157693-87162455:+	4.16368	5.93383e-28	3.11211e-26
ENSMUSG00000024824	Rad9a	RAD9_homolog_A	GO:0050896|GO:0005623|GO:0009987|GO:0023052|GO:0005488|GO:0003824|GO:0032991|GO:0008152|GO:0043227|GO:0016787|GO:0023051|GO:0071704|GO:0048523|GO:0043229|GO:0050794|GO:0006807|GO:0005622|GO:0006950|GO:0051716|GO:0043234|GO:0005515|GO:0044237|GO:0016788|GO:0030896|GO:0033554|GO:0046483|GO:0005737|GO:1901360|GO:0007154|GO:0008219|GO:0009967|GO:0009966|GO:0045786|GO:0010646|GO:0007165|GO:0019899|GO:…	response to stimulus|cell|cellular process|signaling|binding|catalytic activity|macromolecular complex|metabolic process|membrane-bounded organelle|hydrolase activity|regulation of signaling|organic substance metabolic process|negative regulation of cellular process|intracellular organelle|regulation of cellular process|nitrogen compound metabolic process|intracellular|response to stress|cellular…	K10994	cell cycle checkpoint control protein RAD9A[3.1.11.2]	mmu04218	Cellular senescence - Mus musculus (mouse)	19:4195198-4201603:-	2.14044	6.19138e-28	3.23707e-26
ENSMUSG00000066952	Myo1h	myosin_1H	GO:0005623|GO:0005488|GO:0003824|GO:0032991|GO:0008152|GO:0016787|GO:0043229|GO:0005622|GO:0043167|GO:0097367|GO:0043234|GO:0005515|GO:0036094|GO:0097159|GO:0016459|GO:0001882|GO:0016817|GO:0008092|GO:0000166|GO:0043168|GO:0017076|GO:0001883|GO:0003779|GO:0016818|GO:0005856|GO:0032549|GO:0005524|GO:0015629|GO:0016462|GO:0017111|GO:0003774	cell|binding|catalytic activity|macromolecular complex|metabolic process|hydrolase activity|intracellular organelle|intracellular|ion binding|carbohydrate derivative binding|protein complex|protein binding|small molecule binding|organic cyclic compound binding|myosin complex|nucleoside binding|hydrolase activity, acting on acid anhydrides|cytoskeletal protein binding|nucleotide binding|anion bind…	-	-	-	-	5:114289166-114365357:+	2.89072	6.5756e-28	3.42727e-26
ENSMUSG00000102187	Gm7897	predicted_gene_7897	-	-	-	-	-	-	1:173829799-173832254:-	Inf	6.88455e-28	3.57719e-26
ENSMUSG00000062075	Lmnb2	lamin_B2	GO:0005623|GO:0005198|GO:0016020|GO:0043227|GO:0031090|GO:0043229|GO:0005622|GO:0012505|GO:0019866|GO:0005882|GO:0043231|GO:0005635|GO:0031965|GO:0005652|GO:0005634|GO:0034399|GO:0005637|GO:0005638|GO:0005856|GO:0031981|GO:0045111	cell|structural molecule activity|membrane|membrane-bounded organelle|organelle membrane|intracellular organelle|intracellular|endomembrane system|organelle inner membrane|intermediate filament|intracellular membrane-bounded organelle|nuclear envelope|nuclear membrane|nuclear lamina|nucleus|nuclear periphery|nuclear inner membrane|lamin filament|cytoskeleton|nuclear lumen|intermediate filament cy…	K07611	lamin B[-]	mmu04210	Apoptosis - Mus musculus (mouse)	10:80901203-80918245:-	-3.2242	9.90244e-28	5.1294e-26
ENSMUSG00000040520	Manea	mannosidase_endo_alpha	GO:0005623|GO:0003824|GO:0016020|GO:0008152|GO:0031224|GO:0043227|GO:0031090|GO:0016787|GO:0043229|GO:0005622|GO:0012505|GO:0005737|GO:0098588|GO:0005794|GO:0016798|GO:0043231|GO:0016021|GO:0000139|GO:0004553|GO:0015923|GO:0004559|GO:0004569	cell|catalytic activity|membrane|metabolic process|intrinsic component of membrane|membrane-bounded organelle|organelle membrane|hydrolase activity|intracellular organelle|intracellular|endomembrane system|cytoplasm|bounding membrane of organelle|Golgi apparatus|hydrolase activity, acting on glycosyl bonds|intracellular membrane-bounded organelle|integral component of membrane|Golgi membrane|hydr…	-	-	-	-	4:26324506-26346891:-	-2.98233	1.00701e-27	5.20021e-26
ENSMUSG00000021114	Atp6v1d	ATPase_H+_transporting_lysosomal_V1_subunit_D	GO:0005215|GO:0005623|GO:0009987|GO:0005576|GO:0005488|GO:0003824|GO:0032991|GO:0016020|GO:0032502|GO:0048646|GO:0043227|GO:0031090|GO:0016787|GO:0009653|GO:0043229|GO:0005929|GO:0005622|GO:0051641|GO:0016043|GO:0042995|GO:0043234|GO:0048856|GO:0005515|GO:1903561|GO:0022857|GO:0070062|GO:0006810|GO:0005737|GO:0098588|GO:0055085|GO:0005774|GO:0016817|GO:0048869|GO:0008104|GO:0031982|GO:0043231|GO:…	transporter activity|cell|cellular process|extracellular region|binding|catalytic activity|macromolecular complex|membrane|developmental process|anatomical structure formation involved in morphogenesis|membrane-bounded organelle|organelle membrane|hydrolase activity|anatomical structure morphogenesis|intracellular organelle|cilium|intracellular|cellular localization|cellular component organizatio…	K02149	V-type H+-transporting ATPase subunit D[-]	mmu01100|mmu05165|mmu04145|mmu04150|mmu00190|mmu05323|mmu04721|mmu04966	Metabolic pathways - Mus musculus (mouse)|Human papillomavirus infection - Mus musculus (mouse)|Phagosome - Mus musculus (mouse)|mTOR signaling pathway - Mus musculus (mouse)|Oxidative phosphorylation - Mus musculus (mouse)|Rheumatoid arthritis - Mus musculus (mouse)|Synaptic vesicle cycle - Mus musculus (mouse)|Collecting duct acid secretion - Mus musculus (mouse)	12:78842989-78861638:-	2.15093	1.09182e-27	5.60367e-26
ENSMUSG00000029177	Cenpa	centromere_protein_A	GO:0005623|GO:0009987|GO:0005488|GO:0032991|GO:0043227|GO:0043229|GO:0000785|GO:0005622|GO:0051641|GO:0016043|GO:0032993|GO:0043234|GO:0005515|GO:0097159|GO:0051640|GO:0051656|GO:0003676|GO:0051649|GO:0008104|GO:0000939|GO:0007163|GO:0000786|GO:0000776|GO:0007049|GO:0043231|GO:0006996|GO:0046983|GO:0022607|GO:0007017|GO:0005634|GO:0034613|GO:0000226|GO:0030010|GO:0007010|GO:0051293|GO:0051276|GO:…	cell|cellular process|binding|macromolecular complex|membrane-bounded organelle|intracellular organelle|chromatin|intracellular|cellular localization|cellular component organization|protein-DNA complex|protein complex|protein binding|organic cyclic compound binding|organelle localization|establishment of organelle localization|nucleic acid binding|establishment of localization in cell|protein loc…	-	-	-	-	5:30666777-30674830:+	-2.8007	1.08922e-27	5.60367e-26
ENSMUSG00000097750	Gm4673	predicted_gene_4673	-	-	-	-	-	-	7:30956909-30961619:+	3.63061	1.1377e-27	5.82132e-26
ENSMUSG00000020205	Phlda1	pleckstrin_homology_like_domain_family_A_member_1	GO:0005623|GO:0009987|GO:0005488|GO:0016020|GO:0032502|GO:0008152|GO:0043227|GO:0031090|GO:0005886|GO:0071704|GO:0043229|GO:0050794|GO:0009058|GO:0005622|GO:0071944|GO:0048856|GO:0005515|GO:0044237|GO:0005737|GO:0012506|GO:0044249|GO:0019538|GO:0008219|GO:0048869|GO:0030900|GO:0010941|GO:0031982|GO:0060322|GO:0043231|GO:0007420|GO:0007275|GO:0010942|GO:0048513|GO:0005634|GO:0005654|GO:0007399|GO:…	cell|cellular process|binding|membrane|developmental process|metabolic process|membrane-bounded organelle|organelle membrane|plasma membrane|organic substance metabolic process|intracellular organelle|regulation of cellular process|biosynthetic process|intracellular|cell periphery|anatomical structure development|protein binding|cellular metabolic process|cytoplasm|vesicle membrane|cellular biosy…	-	-	-	-	10:111506286-111508645:+	2.09354	1.50913e-27	7.69838e-26
ENSMUSG00000031532	Saraf	store_operated_calcium_entry_associated_regulatory_factor	GO:0005623|GO:0005488|GO:0016020|GO:0031224|GO:0043227|GO:0005789|GO:0031090|GO:0043229|GO:0005622|GO:0012505|GO:0005515|GO:0042175|GO:0031301|GO:0006810|GO:0005783|GO:0005737|GO:0098588|GO:0031227|GO:0043231|GO:0030176|GO:0016021|GO:0006811|GO:0043269|GO:0006812|GO:0051924|GO:0030001|GO:2001256|GO:0006816|GO:0002115	cell|binding|membrane|intrinsic component of membrane|membrane-bounded organelle|endoplasmic reticulum membrane|organelle membrane|intracellular organelle|intracellular|endomembrane system|protein binding|nuclear outer membrane-endoplasmic reticulum membrane network|integral component of organelle membrane|transport|endoplasmic reticulum|cytoplasm|bounding membrane of organelle|intrinsic componen…	-	-	-	-	8:34154563-34170845:+	2.07669	1.64285e-27	8.35516e-26
ENSMUSG00000022091	Sorbs3	sorbin_and_SH3_domain_containing_3	GO:0050896|GO:0030054|GO:0005623|GO:0009987|GO:0023052|GO:0005488|GO:0008152|GO:0044089|GO:0043227|GO:0007155|GO:0019222|GO:0023051|GO:0071704|GO:0048523|GO:0043229|GO:0009893|GO:0050794|GO:0006807|GO:0009058|GO:0005622|GO:0016043|GO:0009892|GO:0051716|GO:0030055|GO:0005515|GO:0044237|GO:0006793|GO:0046483|GO:0005737|GO:0005912|GO:1901360|GO:0031324|GO:0009890|GO:0007154|GO:0044249|GO:0019538|GO:…	response to stimulus|cell junction|cell|cellular process|signaling|binding|metabolic process|positive regulation of cellular component biogenesis|membrane-bounded organelle|cell adhesion|regulation of metabolic process|regulation of signaling|organic substance metabolic process|negative regulation of cellular process|intracellular organelle|positive regulation of metabolic process|regulation of c…	-	-	-	-	14:70180468-70207637:-	-2.95395	1.80911e-27	9.17288e-26
ENSMUSG00000002835	Chaf1a	chromatin_assembly_factor_1_subunit_A_p150_	GO:0050896|GO:0005623|GO:0009987|GO:0005488|GO:0032991|GO:0008152|GO:0043227|GO:0071704|GO:0043229|GO:0000785|GO:0006807|GO:0009058|GO:0005622|GO:0016043|GO:0006950|GO:0051716|GO:0043234|GO:0005515|GO:0044237|GO:0033554|GO:0046483|GO:1901360|GO:0044249|GO:0042802|GO:0006725|GO:0006139|GO:0006281|GO:0007049|GO:0019904|GO:0043231|GO:0033186|GO:0006996|GO:0022607|GO:0000790|GO:0005634|GO:0006974|GO:…	response to stimulus|cell|cellular process|binding|macromolecular complex|metabolic process|membrane-bounded organelle|organic substance metabolic process|intracellular organelle|chromatin|nitrogen compound metabolic process|biosynthetic process|intracellular|cellular component organization|response to stress|cellular response to stimulus|protein complex|protein binding|cellular metabolic process…	-	-	-	-	17:56040416-56068026:+	-2.77079	2.57446e-27	1.30142e-25
ENSMUSG00000048327	Ckap2l	cytoskeleton_associated_protein_2_like	GO:0005623|GO:0043229|GO:0005622|GO:0005737|GO:0005815|GO:0005856|GO:0005813|GO:0000922|GO:0005819|GO:0015630	cell|intracellular organelle|intracellular|cytoplasm|microtubule organizing center|cytoskeleton|centrosome|spindle pole|spindle|microtubule cytoskeleton	-	-	-	-	2:129268210-129297212:-	-2.81247	2.6272e-27	1.3241e-25
ENSMUSG00000038379	Ttk	Ttk_protein_kinase	GO:0009987|GO:0005488|GO:0003824|GO:0016020|GO:0008152|GO:0071704|GO:0048523|GO:0016740|GO:0050794|GO:0043167|GO:0097367|GO:0005515|GO:0044237|GO:0036094|GO:0097159|GO:0007059|GO:0006793|GO:0019538|GO:0001882|GO:0045786|GO:0000166|GO:0051726|GO:0043168|GO:0007049|GO:0016772|GO:0017076|GO:0000075|GO:0001883|GO:0043412|GO:0044267|GO:0006796|GO:0016773|GO:0016301|GO:0036211|GO:1903047|GO:0007346|GO:…	cellular process|binding|catalytic activity|membrane|metabolic process|organic substance metabolic process|negative regulation of cellular process|transferase activity|regulation of cellular process|ion binding|carbohydrate derivative binding|protein binding|cellular metabolic process|small molecule binding|organic cyclic compound binding|chromosome segregation|phosphorus metabolic process|protei…	K08866	serine/threonine-protein kinase TTK/MPS1[2.7.12.1]	mmu04110	Cell cycle - Mus musculus (mouse)	9:83834689-83872389:+	-2.87181	2.78398e-27	1.39891e-25
ENSMUSG00000031812	Map1lc3b	microtubule_associated_protein_1_light_chain_3_beta	GO:0050896|GO:0005623|GO:0009987|GO:0005488|GO:0016020|GO:0008152|GO:0043227|GO:0031090|GO:0019222|GO:0043229|GO:0051050|GO:0009605|GO:0050794|GO:0005929|GO:0005622|GO:0012505|GO:0016043|GO:0042995|GO:0006950|GO:0051716|GO:0006914|GO:0005515|GO:0044237|GO:0019898|GO:0009056|GO:0006810|GO:0033554|GO:0009991|GO:0005737|GO:0098588|GO:0005874|GO:0005930|GO:0007154|GO:0061024|GO:0070257|GO:0016236|GO:…	response to stimulus|cell|cellular process|binding|membrane|metabolic process|membrane-bounded organelle|organelle membrane|regulation of metabolic process|intracellular organelle|positive regulation of transport|response to external stimulus|regulation of cellular process|cilium|intracellular|endomembrane system|cellular component organization|cell projection|response to stress|cellular response…	K10435	microtubule-associated protein 1 light chain[-]	mmu04216	Ferroptosis - Mus musculus (mouse)	8:121590361-121598760:+	2.0226	2.99852e-27	1.50221e-25
ENSMUSG00000040433	Zbtb38	zinc_finger_and_BTB_domain_containing_38	GO:0050896|GO:0005623|GO:0009987|GO:0005576|GO:0005488|GO:0008152|GO:0043227|GO:0019222|GO:0071704|GO:0048523|GO:0043229|GO:0050794|GO:0006807|GO:0009058|GO:0005622|GO:0043167|GO:0009892|GO:0006950|GO:0072562|GO:0051716|GO:0005615|GO:0005515|GO:0044237|GO:0036094|GO:0097159|GO:0033554|GO:0046483|GO:1901360|GO:0031324|GO:0009890|GO:0044249|GO:0043169|GO:0042802|GO:0003676|GO:0000166|GO:0006725|GO:…	response to stimulus|cell|cellular process|extracellular region|binding|metabolic process|membrane-bounded organelle|regulation of metabolic process|organic substance metabolic process|negative regulation of cellular process|intracellular organelle|regulation of cellular process|nitrogen compound metabolic process|biosynthetic process|intracellular|ion binding|negative regulation of metabolic pro…	-	-	-	-	9:96682770-96752831:-	2.06342	3.06798e-27	1.53244e-25
ENSMUSG00000022500	Litaf	LPS_induced_TN_factor	GO:0050896|GO:0005623|GO:0009987|GO:0023052|GO:0005488|GO:0004871|GO:0016020|GO:0032502|GO:0008152|GO:0051707|GO:0009607|GO:0043227|GO:1903828|GO:0031090|GO:0019222|GO:0005886|GO:0023051|GO:0071704|GO:0048523|GO:0043229|GO:0009605|GO:0050794|GO:0006807|GO:0009058|GO:0005622|GO:0051641|GO:0071944|GO:0012505|GO:0051716|GO:0051051|GO:0005515|GO:0044237|GO:0023057|GO:0006810|GO:0046483|GO:0005737|GO:…	response to stimulus|cell|cellular process|signaling|binding|signal transducer activity|membrane|developmental process|metabolic process|response to other organism|response to biotic stimulus|membrane-bounded organelle|negative regulation of cellular protein localization|organelle membrane|regulation of metabolic process|plasma membrane|regulation of signaling|organic substance metabolic process|…	K19363	lipopolysaccharide-induced tumor necrosis factor-alpha factor[-]	mmu04142	Lysosome - Mus musculus (mouse)	16:10959275-11066157:-	2.02802	3.27276e-27	1.62987e-25
ENSMUSG00000032193	Ldlr	low_density_lipoprotein_receptor	GO:0005623|GO:0009987|GO:0005576|GO:0005488|GO:0032991|GO:0016020|GO:0008152|GO:0031224|GO:0043227|GO:0005905|GO:0032994|GO:0019222|GO:0005886|GO:0071704|GO:0043229|GO:0009893|GO:0045177|GO:0050794|GO:0006807|GO:0009058|GO:0005622|GO:0043167|GO:0009986|GO:0097367|GO:0071944|GO:0012505|GO:0032844|GO:0005615|GO:0004872|GO:0043234|GO:0005515|GO:0044237|GO:0097006|GO:0009056|GO:0006793|GO:0006810|GO:…	cell|cellular process|extracellular region|binding|macromolecular complex|membrane|metabolic process|intrinsic component of membrane|membrane-bounded organelle|coated pit|protein-lipid complex|regulation of metabolic process|plasma membrane|organic substance metabolic process|intracellular organelle|positive regulation of metabolic process|apical part of cell|regulation of cellular process|nitrog…	K12473	low-density lipoprotein receptor[-]	mmu04144|mmu04934|mmu05160|mmu05145|mmu04925|mmu04976|mmu04927|mmu04913|mmu04979	Endocytosis - Mus musculus (mouse)|Cushing syndrome - Mus musculus (mouse)|Hepatitis C - Mus musculus (mouse)|Toxoplasmosis - Mus musculus (mouse)|Aldosterone synthesis and secretion - Mus musculus (mouse)|Bile secretion - Mus musculus (mouse)|Cortisol synthesis and secretion - Mus musculus (mouse)|Ovarian steroidogenesis - Mus musculus (mouse)|Cholesterol metabolism - Mus musculus (mouse)	9:21723576-21749916:+	-2.72881	3.76363e-27	1.86879e-25
ENSMUSG00000090173	Fbxw10	F_box_and_WD_40_domain_protein_10	GO:0005488|GO:0005515	binding|protein binding	-	-	-	-	11:62847069-62877465:+	3.42236	3.78137e-27	1.87206e-25
ENSMUSG00000092274	Neat1	nuclear_paraspeckle_assembly_transcript_1_non_protein_coding_	-	-	-	-	-	-	19:5824708-5845478:-	1.99243	4.68334e-27	2.31178e-25
ENSMUSG00000023505	Cdca3	cell_division_cycle_associated_3	GO:0005623|GO:0009987|GO:0005488|GO:0008152|GO:0071704|GO:0005622|GO:0016043|GO:0005515|GO:0044237|GO:0005737|GO:0019538|GO:0051301|GO:0007049|GO:0006996|GO:0043412|GO:0044267|GO:0007067|GO:0036211|GO:1903047|GO:0000278|GO:0005829|GO:0006464|GO:0032446|GO:0016567	cell|cellular process|binding|metabolic process|organic substance metabolic process|intracellular|cellular component organization|protein binding|cellular metabolic process|cytoplasm|protein metabolic process|cell division|cell cycle|organelle organization|macromolecule modification|cellular protein metabolic process|mitotic nuclear division|protein modification process|mitotic cell cycle process…	-	-	-	-	6:124829547-124833701:+	-2.87855	4.90501e-27	2.4141e-25
ENSMUSG00000006273	Atp6v1b2	ATPase_H+_transporting_lysosomal_V1_subunit_B2	GO:0005215|GO:0005623|GO:0009987|GO:0005576|GO:0005488|GO:0003824|GO:0032991|GO:0016020|GO:0008152|GO:0031224|GO:0043227|GO:0031090|GO:0016787|GO:0005886|GO:0071704|GO:0043229|GO:0006807|GO:0005622|GO:0031252|GO:0043167|GO:0097367|GO:0071944|GO:0012505|GO:0042995|GO:0043234|GO:0005515|GO:1903561|GO:0044237|GO:0036094|GO:0022857|GO:0043209|GO:0097159|GO:0070062|GO:0001726|GO:0006793|GO:0006810|GO:…	transporter activity|cell|cellular process|extracellular region|binding|catalytic activity|macromolecular complex|membrane|metabolic process|intrinsic component of membrane|membrane-bounded organelle|organelle membrane|hydrolase activity|plasma membrane|organic substance metabolic process|intracellular organelle|nitrogen compound metabolic process|intracellular|cell leading edge|ion binding|carbo…	K02147	V-type H+-transporting ATPase subunit B[-]	mmu01100|mmu05165|mmu04145|mmu04150|mmu00190|mmu05323|mmu04721|mmu04966	Metabolic pathways - Mus musculus (mouse)|Human papillomavirus infection - Mus musculus (mouse)|Phagosome - Mus musculus (mouse)|mTOR signaling pathway - Mus musculus (mouse)|Oxidative phosphorylation - Mus musculus (mouse)|Rheumatoid arthritis - Mus musculus (mouse)|Synaptic vesicle cycle - Mus musculus (mouse)|Collecting duct acid secretion - Mus musculus (mouse)	8:69088646-69113711:+	2.00539	5.84901e-27	2.87029e-25
ENSMUSG00000087141	Plcxd2	phosphatidylinositol_specific_phospholipase_C_X_domain_containing_2	GO:0003824|GO:0008152|GO:0016787|GO:0071704|GO:0016788|GO:0006629|GO:0042578|GO:0008081	catalytic activity|metabolic process|hydrolase activity|organic substance metabolic process|hydrolase activity, acting on ester bonds|lipid metabolic process|phosphoric ester hydrolase activity|phosphoric diester hydrolase activity	-	-	-	-	16:45959263-46010218:-	2.03417	7.6169e-27	3.72695e-25
ENSMUSG00000096210	H1f0	H1_histone_family_member_0	GO:0005623|GO:0009987|GO:0005488|GO:0032991|GO:0043227|GO:0043229|GO:0000785|GO:0005622|GO:0012505|GO:0016043|GO:0032993|GO:0043234|GO:0005515|GO:0097159|GO:0005737|GO:0005794|GO:0000791|GO:0003676|GO:0000786|GO:0043231|GO:0006996|GO:0003682|GO:0022607|GO:0000790|GO:0005634|GO:0003723|GO:0005654|GO:0005719|GO:0051276|GO:0031490|GO:0003677|GO:0006461|GO:0005694|GO:0005856|GO:0000228|GO:0006325|GO:…	cell|cellular process|binding|macromolecular complex|membrane-bounded organelle|intracellular organelle|chromatin|intracellular|endomembrane system|cellular component organization|protein-DNA complex|protein complex|protein binding|organic cyclic compound binding|cytoplasm|Golgi apparatus|euchromatin|nucleic acid binding|nucleosome|intracellular membrane-bounded organelle|organelle organization|c…	-	-	-	-	15:79028212-79030498:+	-3.06897	9.60739e-27	4.68723e-25
ENSMUSG00000031608	Galnt7	UDP_N_acetyl_alpha_D_galactosamine_polypeptide_N_acetylgalactosaminyltransferase_7	GO:0005623|GO:0009987|GO:0005576|GO:0005488|GO:0003824|GO:0016020|GO:0008152|GO:0031224|GO:0043227|GO:0031090|GO:0071704|GO:0043229|GO:0016740|GO:0009058|GO:0005622|GO:0043167|GO:0012505|GO:0030246|GO:1903561|GO:0044237|GO:0070062|GO:0005737|GO:0098588|GO:0005794|GO:0044249|GO:0019538|GO:0005975|GO:0016757|GO:0043169|GO:0006486|GO:0031982|GO:0043231|GO:0016021|GO:0016758|GO:0009100|GO:0043412|GO:…	cell|cellular process|extracellular region|binding|catalytic activity|membrane|metabolic process|intrinsic component of membrane|membrane-bounded organelle|organelle membrane|organic substance metabolic process|intracellular organelle|transferase activity|biosynthetic process|intracellular|ion binding|endomembrane system|carbohydrate binding|extracellular vesicle|cellular metabolic process|extrac…	K00710	polypeptide N-acetylgalactosaminyltransferase[2.4.1.41]	mmu01100|mmu00512	Metabolic pathways - Mus musculus (mouse)|Mucin type O-glycan biosynthesis - Mus musculus (mouse)	8:57523828-57653032:-	-2.81506	1.1465e-26	5.57729e-25
ENSMUSG00000006462	A530013C23Rik	RIKEN_cDNA_A530013C23_gene	-	-	-	-	-	-	2:167691177-167729172:+	4.98022	1.68366e-26	8.16671e-25
ENSMUSG00000031485	Prosc	proline_synthetase_co_transcribed	GO:0005623|GO:0005576|GO:0005488|GO:0043227|GO:0043229|GO:0005622|GO:0043167|GO:0048037|GO:1903561|GO:0097159|GO:0070062|GO:0005737|GO:0030170|GO:0031982|GO:0043168|GO:0043231|GO:0005739	cell|extracellular region|binding|membrane-bounded organelle|intracellular organelle|intracellular|ion binding|cofactor binding|extracellular vesicle|organic cyclic compound binding|extracellular exosome|cytoplasm|pyridoxal phosphate binding|vesicle|anion binding|intracellular membrane-bounded organelle|mitochondrion	-	-	-	-	8:27042555-27056131:+	2.04635	1.72668e-26	8.35128e-25
ENSMUSG00000021185	9030617O03Rik	RIKEN_cDNA_9030617O03_gene	GO:0005623|GO:0005488|GO:0043227|GO:0043229|GO:0005622|GO:0005515|GO:0005737|GO:0043231|GO:0005739	cell|binding|membrane-bounded organelle|intracellular organelle|intracellular|protein binding|cytoplasm|intracellular membrane-bounded organelle|mitochondrion	K22210	D-glutamate cyclase[4.2.1.48]	mmu00471	D-Glutamine and D-glutamate metabolism - Mus musculus (mouse)	12:100779057-100896981:+	-3.26058	1.7422e-26	8.40213e-25
ENSMUSG00000002658	Gtf2f1	general_transcription_factor_IIF_polypeptide_1	GO:0050896|GO:0030054|GO:0005623|GO:0009987|GO:0005488|GO:0003824|GO:0008152|GO:0051707|GO:0009607|GO:0043227|GO:0019222|GO:0071704|GO:0043229|GO:0009893|GO:0009605|GO:0050794|GO:0006807|GO:0009058|GO:0005622|GO:0030234|GO:0005515|GO:0044237|GO:0097159|GO:0046483|GO:0050790|GO:1901360|GO:0044249|GO:0009615|GO:0043085|GO:0019208|GO:0008047|GO:0008134|GO:0043207|GO:0003676|GO:0006725|GO:0031325|GO:…	response to stimulus|cell junction|cell|cellular process|binding|catalytic activity|metabolic process|response to other organism|response to biotic stimulus|membrane-bounded organelle|regulation of metabolic process|organic substance metabolic process|intracellular organelle|positive regulation of metabolic process|response to external stimulus|regulation of cellular process|nitrogen compound met…	K03138	transcription initiation factor TFIIF subunit alpha[-]	mmu03022	Basal transcription factors - Mus musculus (mouse)	17:57003405-57011288:-	1.97221	1.78599e-26	8.58863e-25
ENSMUSG00000021890	Eaf1	ELL_associated_factor_1	GO:0005623|GO:0009987|GO:0005488|GO:0032991|GO:0008152|GO:0043227|GO:0019222|GO:0071704|GO:0043229|GO:0009893|GO:0050794|GO:0006807|GO:0009058|GO:0005622|GO:0043234|GO:0005515|GO:0044237|GO:0046483|GO:0005737|GO:1901360|GO:0044249|GO:0008023|GO:0008134|GO:0006725|GO:0031325|GO:0006139|GO:0051171|GO:0043231|GO:0031323|GO:0005634|GO:0005654|GO:0010468|GO:0016070|GO:0010557|GO:0032783|GO:0034645|GO:…	cell|cellular process|binding|macromolecular complex|metabolic process|membrane-bounded organelle|regulation of metabolic process|organic substance metabolic process|intracellular organelle|positive regulation of metabolic process|regulation of cellular process|nitrogen compound metabolic process|biosynthetic process|intracellular|protein complex|protein binding|cellular metabolic process|heteroc…	-	-	-	-	14:31495079-31509858:+	1.96578	1.80493e-26	8.65491e-25
ENSMUSG00000086894	Gm15708	predicted_gene_15708	-	-	-	-	-	-	5:144277061-144280513:+	4.17704	2.0109e-26	9.61508e-25
ENSMUSG00000014905	Dnajb9	DnaJ_Hsp40_homolog_subfamily_B_member_9	GO:0050896|GO:0005623|GO:0009987|GO:0005576|GO:0005488|GO:0008152|GO:0043227|GO:0071704|GO:0043229|GO:0005622|GO:0012505|GO:0006950|GO:0051716|GO:0005515|GO:1903561|GO:0044237|GO:0009056|GO:0070062|GO:0033554|GO:0005783|GO:0005737|GO:0019538|GO:0036503|GO:0031982|GO:0043231|GO:0051787|GO:0010033|GO:0005634|GO:0030433|GO:0044267|GO:0030163|GO:0005788|GO:0005730|GO:0006508|GO:0044265|GO:0031981|GO:…	response to stimulus|cell|cellular process|extracellular region|binding|metabolic process|membrane-bounded organelle|organic substance metabolic process|intracellular organelle|intracellular|endomembrane system|response to stress|cellular response to stimulus|protein binding|extracellular vesicle|cellular metabolic process|catabolic process|extracellular exosome|cellular response to stress|endopl…	-	-	-	-	12:44205897-44210068:-	2.09151	2.62656e-26	1.25232e-24
ENSMUSG00000002602	Axl	AXL_receptor_tyrosine_kinase	GO:0022414|GO:0050896|GO:0005623|GO:0009987|GO:0048511|GO:0005576|GO:0023052|GO:0005488|GO:0000003|GO:0004871|GO:0003824|GO:0002376|GO:0016020|GO:0032502|GO:0008152|GO:0040011|GO:0051707|GO:0009607|GO:0031224|GO:0002262|GO:0043227|GO:0006955|GO:0072341|GO:0007155|GO:0005886|GO:0044216|GO:0023051|GO:0009653|GO:0071704|GO:0002684|GO:0048523|GO:0016740|GO:0051050|GO:0048870|GO:0009605|GO:0050794|GO:…	reproductive process|response to stimulus|cell|cellular process|rhythmic process|extracellular region|signaling|binding|reproduction|signal transducer activity|catalytic activity|immune system process|membrane|developmental process|metabolic process|locomotion|response to other organism|response to biotic stimulus|intrinsic component of membrane|myeloid cell homeostasis|membrane-bounded organelle…	K05115	AXL receptor tyrosine kinase[2.7.10.1]	mmu01521	EGFR tyrosine kinase inhibitor resistance - Mus musculus (mouse)	7:25757273-25788705:-	-2.64804	2.75987e-26	1.31215e-24
ENSMUSG00000030591	Psmd8	proteasome_prosome_macropain_26S_subunit_non_ATPase_8	GO:0005623|GO:0009987|GO:0005576|GO:0032991|GO:0008152|GO:0043227|GO:0071704|GO:0043229|GO:0051050|GO:0050794|GO:0005622|GO:0051641|GO:0016043|GO:0043234|GO:1903561|GO:0044237|GO:0009056|GO:1903829|GO:0070062|GO:0005838|GO:0006810|GO:0051222|GO:0005737|GO:0032388|GO:0019538|GO:0008541|GO:0060341|GO:0051130|GO:0032880|GO:0000502|GO:0090316|GO:0051649|GO:0008104|GO:0045184|GO:0031982|GO:0043231|GO:…	cell|cellular process|extracellular region|macromolecular complex|metabolic process|membrane-bounded organelle|organic substance metabolic process|intracellular organelle|positive regulation of transport|regulation of cellular process|intracellular|cellular localization|cellular component organization|protein complex|extracellular vesicle|cellular metabolic process|catabolic process|positive regu…	K03031	26S proteasome regulatory subunit N12[-]	mmu05169|mmu03050	Epstein-Barr virus infection - Mus musculus (mouse)|Proteasome - Mus musculus (mouse)	7:29174188-29180701:-	1.94726	3.06752e-26	1.4543e-24
ENSMUSG00000079109	Pms2	postmeiotic_segregation_increased_2_S._cerevisiae_	GO:0022414|GO:0050896|GO:0005623|GO:0009987|GO:0005488|GO:0000003|GO:0003824|GO:0002376|GO:0032991|GO:0032502|GO:0008152|GO:0043227|GO:0016787|GO:0071704|GO:0043229|GO:0051321|GO:0006807|GO:0005622|GO:0043167|GO:0097367|GO:0016043|GO:0006950|GO:0044702|GO:0051716|GO:0043234|GO:0048856|GO:0005515|GO:0044237|GO:0036094|GO:0002520|GO:0097159|GO:0033554|GO:0046483|GO:0005737|GO:1901360|GO:0001882|GO:…	reproductive process|response to stimulus|cell|cellular process|binding|reproduction|catalytic activity|immune system process|macromolecular complex|developmental process|metabolic process|membrane-bounded organelle|hydrolase activity|organic substance metabolic process|intracellular organelle|meiotic cell cycle|nitrogen compound metabolic process|intracellular|ion binding|carbohydrate derivative…	K10858	DNA mismatch repair protein PMS2[-]	mmu03460|mmu03430	Fanconi anemia pathway - Mus musculus (mouse)|Mismatch repair - Mus musculus (mouse)	5:143909964-143933968:+	-3.18497	4.02952e-26	1.905e-24
ENSMUSG00000026981	Il1rn	interleukin_1_receptor_antagonist	GO:0050896|GO:0005623|GO:0009987|GO:0005576|GO:0023052|GO:0005488|GO:0002376|GO:0032502|GO:0008152|GO:0043227|GO:0006955|GO:0007155|GO:0023051|GO:0009653|GO:0071704|GO:0048523|GO:0050794|GO:0005622|GO:0006950|GO:0051716|GO:0005615|GO:0048856|GO:0005515|GO:1903561|GO:0050793|GO:0023057|GO:0070062|GO:0006810|GO:0048598|GO:0009725|GO:0005737|GO:0048871|GO:0030155|GO:0006952|GO:0007162|GO:0007154|GO:…	response to stimulus|cell|cellular process|extracellular region|signaling|binding|immune system process|developmental process|metabolic process|membrane-bounded organelle|immune response|cell adhesion|regulation of signaling|anatomical structure morphogenesis|organic substance metabolic process|negative regulation of cellular process|regulation of cellular process|intracellular|response to stress…	K05481	interleukin 1 receptor antagonist[-]	mmu04060	Cytokine-cytokine receptor interaction - Mus musculus (mouse)	2:24336853-24351494:+	4.04338	4.42933e-26	2.08813e-24
ENSMUSG00000026342	Slc35f5	solute_carrier_family_35_member_F5	GO:0016020|GO:0031224|GO:0006810|GO:0016021	membrane|intrinsic component of membrane|transport|integral component of membrane	-	-	-	-	1:125560595-125595820:+	2.08988	4.57956e-26	2.15291e-24
ENSMUSG00000038539	Atf5	activating_transcription_factor_5	GO:0001071|GO:0005623|GO:0009987|GO:0048511|GO:0005488|GO:0032991|GO:0032502|GO:0008152|GO:0040007|GO:0003700|GO:0043227|GO:0019222|GO:0071704|GO:0048523|GO:0043229|GO:0009893|GO:0050794|GO:0006807|GO:0009058|GO:0005622|GO:0016043|GO:0009892|GO:0007623|GO:0043234|GO:0048856|GO:0005515|GO:0048589|GO:0044237|GO:0050793|GO:0008283|GO:0097159|GO:0035264|GO:0045595|GO:0061351|GO:0009791|GO:0008285|GO:…	nucleic acid binding transcription factor activity|cell|cellular process|rhythmic process|binding|macromolecular complex|developmental process|metabolic process|growth|transcription factor activity, sequence-specific DNA binding|membrane-bounded organelle|regulation of metabolic process|organic substance metabolic process|negative regulation of cellular process|intracellular organelle|positive re…	-	-	-	-	7:44812256-44816599:-	2.1202	4.60836e-26	2.16039e-24
ENSMUSG00000090946	Ccdc71l	coiled_coil_domain_containing_71_like	-	-	-	-	-	-	12:32378704-32382943:+	2.18826	4.69067e-26	2.19285e-24
ENSMUSG00000044986	Tst	thiosulfate_sulfurtransferase_mitochondrial	GO:0005623|GO:0009987|GO:0005576|GO:0005488|GO:0003824|GO:0016020|GO:0032502|GO:0008152|GO:0043227|GO:0031090|GO:0043229|GO:0016740|GO:0005622|GO:0051641|GO:0005615|GO:0048856|GO:1903561|GO:0097159|GO:0070062|GO:0006810|GO:0009888|GO:0005737|GO:0019866|GO:0031966|GO:0048869|GO:0003676|GO:0051649|GO:0031982|GO:0043231|GO:0006403|GO:0003723|GO:0016783|GO:0051029|GO:0030154|GO:0060429|GO:0005759|GO:…	cell|cellular process|extracellular region|binding|catalytic activity|membrane|developmental process|metabolic process|membrane-bounded organelle|organelle membrane|intracellular organelle|transferase activity|intracellular|cellular localization|extracellular space|anatomical structure development|extracellular vesicle|organic cyclic compound binding|extracellular exosome|transport|tissue develop…	K01011	thiosulfate/3-mercaptopyruvate sulfurtransferase[2.8.1.1 2.8.1.2]	mmu01100|mmu00270|mmu00920|mmu04122	Metabolic pathways - Mus musculus (mouse)|Cysteine and methionine metabolism - Mus musculus (mouse)|Sulfur metabolism - Mus musculus (mouse)|Sulfur relay system - Mus musculus (mouse)	15:78399556-78405859:-	-3.05216	4.96903e-26	2.31654e-24
ENSMUSG00000035024	Ncapd3	non_SMC_condensin_II_complex_subunit_D3	GO:0022414|GO:0005623|GO:0009987|GO:0005488|GO:0000003|GO:0032991|GO:0016020|GO:0043227|GO:0043229|GO:0051321|GO:0000785|GO:0005622|GO:0016043|GO:0044702|GO:0043234|GO:0005515|GO:0007059|GO:0070192|GO:0042393|GO:0010032|GO:0000792|GO:0007049|GO:0043231|GO:0006996|GO:0003682|GO:0000790|GO:0005634|GO:0007067|GO:0051276|GO:0030261|GO:1903047|GO:0000796|GO:0000819|GO:0005694|GO:0051304|GO:0035064|GO:…	reproductive process|cell|cellular process|binding|reproduction|macromolecular complex|membrane|membrane-bounded organelle|intracellular organelle|meiotic cell cycle|chromatin|intracellular|cellular component organization|single organism reproductive process|protein complex|protein binding|chromosome segregation|chromosome organization involved in meiotic cell cycle|histone binding|meiotic chromo…	-	-	-	-	9:27030175-27095311:+	-2.7244	5.12167e-26	2.38108e-24
ENSMUSG00000046295	Ankle1	ankyrin_repeat_and_LEM_domain_containing_1	GO:0005488|GO:0005515	binding|protein binding	-	-	-	-	8:71406010-71409904:+	-4.35916	5.58381e-26	2.58876e-24
ENSMUSG00000105651	Gm43003	predicted_gene_43003	-	-	-	-	-	-	3:35256462-35276131:-	2.09015	5.96768e-26	2.75911e-24
ENSMUSG00000074886	Grk6	G_protein_coupled_receptor_kinase_6	GO:0050896|GO:0005623|GO:0009987|GO:0023052|GO:0005488|GO:0003824|GO:0016020|GO:0008152|GO:0005886|GO:0023051|GO:0071704|GO:0048523|GO:0016740|GO:0050794|GO:0005622|GO:0043167|GO:0097367|GO:0071944|GO:0051716|GO:0051051|GO:0005515|GO:0044237|GO:0036094|GO:0023057|GO:0097159|GO:0006793|GO:0006810|GO:0005737|GO:0007154|GO:0043271|GO:0055085|GO:0019538|GO:0001882|GO:0009966|GO:0010646|GO:0009968|GO:…	response to stimulus|cell|cellular process|signaling|binding|catalytic activity|membrane|metabolic process|plasma membrane|regulation of signaling|organic substance metabolic process|negative regulation of cellular process|transferase activity|regulation of cellular process|intracellular|ion binding|carbohydrate derivative binding|cell periphery|cellular response to stimulus|negative regulation o…	K08291	G protein-coupled receptor kinase[2.7.11.16]	mmu04144|mmu04062|mmu05032	Endocytosis - Mus musculus (mouse)|Chemokine signaling pathway - Mus musculus (mouse)|Morphine addiction - Mus musculus (mouse)	13:55445334-55460925:+	-2.70148	6.47329e-26	2.98465e-24
ENSMUSG00000059900	Tmem40	transmembrane_protein_40	GO:0016020|GO:0031224|GO:0016021	membrane|intrinsic component of membrane|integral component of membrane	-	-	-	-	6:115729131-115762410:-	2.2679	6.51364e-26	2.99503e-24
ENSMUSG00000037991	Rmi2	RMI2_RecQ_mediated_genome_instability_2_homolog_S._cerevisiae_	GO:0005623|GO:0009987|GO:0005488|GO:0008152|GO:0043227|GO:0071704|GO:0043229|GO:0006807|GO:0009058|GO:0005622|GO:0044237|GO:0097159|GO:0046483|GO:0005737|GO:1901360|GO:0044249|GO:0003676|GO:0006725|GO:0006139|GO:0043231|GO:0005634|GO:0034645|GO:0009059|GO:0006259|GO:0003677|GO:0006260	cell|cellular process|binding|metabolic process|membrane-bounded organelle|organic substance metabolic process|intracellular organelle|nitrogen compound metabolic process|biosynthetic process|intracellular|cellular metabolic process|organic cyclic compound binding|heterocycle metabolic process|cytoplasm|organic cyclic compound metabolic process|cellular biosynthetic process|nucleic acid binding|c…	K15365	RecQ-mediated genome instability protein 2[-]	mmu03460	Fanconi anemia pathway - Mus musculus (mouse)	16:10835059-10892966:+	-3.89023	6.75326e-26	3.09672e-24
ENSMUSG00000052253	Zfp622	zinc_finger_protein_622	GO:0050896|GO:0005623|GO:0009987|GO:0023052|GO:0005488|GO:0032991|GO:0008152|GO:0043227|GO:0019222|GO:0023051|GO:0071704|GO:0043229|GO:0009893|GO:0050794|GO:0005622|GO:0043167|GO:0012505|GO:0006950|GO:0051716|GO:0005515|GO:0044237|GO:0097159|GO:0006793|GO:0006979|GO:0033554|GO:0005737|GO:0050790|GO:0005794|GO:0007154|GO:0019538|GO:0008219|GO:0043085|GO:0009967|GO:0009966|GO:0043169|GO:0010646|GO:…	response to stimulus|cell|cellular process|signaling|binding|macromolecular complex|metabolic process|membrane-bounded organelle|regulation of metabolic process|regulation of signaling|organic substance metabolic process|intracellular organelle|positive regulation of metabolic process|regulation of cellular process|intracellular|ion binding|endomembrane system|response to stress|cellular response…	-	-	-	-	15:25984366-25998482:+	1.95401	7.23008e-26	3.30633e-24
ENSMUSG00000078952	Lincenc1	long_intergenic_non_coding_RNA_embryonic_stem_cells_expressed_1	-	-	-	-	-	-	13:97434970-97497007:+	-2.60694	7.31728e-26	3.33712e-24
ENSMUSG00000103588	Gm18445	predicted_gene_18445	-	-	-	-	-	-	1:173986926-174001972:-	3.1186	7.62713e-26	3.469e-24
ENSMUSG00000037580	Gch1	GTP_cyclohydrolase_1	GO:0050896|GO:0005623|GO:0009987|GO:0005488|GO:0003824|GO:0002376|GO:0032991|GO:0016020|GO:0008152|GO:0051707|GO:0009607|GO:0043227|GO:0006955|GO:0031090|GO:0016787|GO:0019222|GO:0071704|GO:0043229|GO:0009893|GO:0009605|GO:0050794|GO:0006807|GO:0009058|GO:0005622|GO:0043167|GO:0097367|GO:0012505|GO:0016043|GO:0006950|GO:0051716|GO:0048037|GO:0043234|GO:0005515|GO:0044237|GO:0036094|GO:0097159|GO:…	response to stimulus|cell|cellular process|binding|catalytic activity|immune system process|macromolecular complex|membrane|metabolic process|response to other organism|response to biotic stimulus|membrane-bounded organelle|immune response|organelle membrane|hydrolase activity|regulation of metabolic process|organic substance metabolic process|intracellular organelle|positive regulation of metabo…	K01495	GTP cyclohydrolase IA[3.5.4.16]	mmu01100|mmu00790	Metabolic pathways - Mus musculus (mouse)|Folate biosynthesis - Mus musculus (mouse)	14:47153895-47189413:-	2.00988	9.78666e-26	4.43917e-24
ENSMUSG00000034055	Phka1	phosphorylase_kinase_alpha_1	GO:0005623|GO:0009987|GO:0005488|GO:0003824|GO:0032991|GO:0016020|GO:0008152|GO:0005886|GO:0071704|GO:0016740|GO:0005622|GO:0071944|GO:0043234|GO:0005515|GO:0044237|GO:0006793|GO:0006091|GO:0005737|GO:0044262|GO:0019538|GO:0005975|GO:0005516|GO:0055114|GO:0016772|GO:0043412|GO:0044267|GO:0006112|GO:0006796|GO:0016773|GO:0005964|GO:0005977|GO:0016301|GO:0036211|GO:1990234|GO:0016310|GO:0004672|GO:…	cell|cellular process|binding|catalytic activity|macromolecular complex|membrane|metabolic process|plasma membrane|organic substance metabolic process|transferase activity|intracellular|cell periphery|protein complex|protein binding|cellular metabolic process|phosphorus metabolic process|generation of precursor metabolites and energy|cytoplasm|cellular carbohydrate metabolic process|protein metab…	K07190	phosphorylase kinase alpha/beta subunit[-]	mmu04020|mmu04910|mmu04922	Calcium signaling pathway - Mus musculus (mouse)|Insulin signaling pathway - Mus musculus (mouse)|Glucagon signaling pathway - Mus musculus (mouse)	X:102513975-102644246:-	-3.21354	1.09645e-25	4.96005e-24
ENSMUSG00000020492	Ska2	spindle_and_kinetochore_associated_complex_subunit_2	GO:0005623|GO:0009987|GO:0005488|GO:0032991|GO:0043229|GO:0050794|GO:0005622|GO:0016043|GO:0043234|GO:0005515|GO:0007059|GO:0000940|GO:0005737|GO:0005874|GO:0032886|GO:0008092|GO:0051301|GO:0000776|GO:0007049|GO:0006996|GO:0032403|GO:0007017|GO:0051128|GO:0033043|GO:0008017|GO:0070507|GO:0000226|GO:0007067|GO:0007010|GO:0000777|GO:1903047|GO:0005694|GO:0005856|GO:0000278|GO:0015631|GO:0005876|GO:…	cell|cellular process|binding|macromolecular complex|intracellular organelle|regulation of cellular process|intracellular|cellular component organization|protein complex|protein binding|chromosome segregation|condensed chromosome outer kinetochore|cytoplasm|microtubule|regulation of microtubule-based process|cytoskeletal protein binding|cell division|kinetochore|cell cycle|organelle organization|…	-	-	-	-	11:87109234-87124635:+	-2.89713	1.18053e-25	5.32605e-24
ENSMUSG00000027715	Ccna2	cyclin_A2	GO:0050896|GO:0005623|GO:0009987|GO:0023052|GO:0005488|GO:0032502|GO:0008152|GO:0043227|GO:0019222|GO:0071704|GO:0043229|GO:0009893|GO:0050794|GO:0006807|GO:0009058|GO:0005622|GO:0016043|GO:0006950|GO:0051716|GO:0048856|GO:0005515|GO:0044237|GO:0008283|GO:0006793|GO:0006979|GO:0033554|GO:0048839|GO:0046483|GO:0009725|GO:0005737|GO:0050790|GO:1901360|GO:0010035|GO:0007154|GO:0044249|GO:0019538|GO:…	response to stimulus|cell|cellular process|signaling|binding|developmental process|metabolic process|membrane-bounded organelle|regulation of metabolic process|organic substance metabolic process|intracellular organelle|positive regulation of metabolic process|regulation of cellular process|nitrogen compound metabolic process|biosynthetic process|intracellular|cellular component organization|resp…	K06627	cyclin-A[-]	mmu05165|mmu05166|mmu05203|mmu05169|mmu04218|mmu05161|mmu04152|mmu04110|mmu04914	Human papillomavirus infection - Mus musculus (mouse)|Human T-cell leukemia virus 1 infection - Mus musculus (mouse)|Viral carcinogenesis - Mus musculus (mouse)|Epstein-Barr virus infection - Mus musculus (mouse)|Cellular senescence - Mus musculus (mouse)|Hepatitis B - Mus musculus (mouse)|AMPK signaling pathway - Mus musculus (mouse)|Cell cycle - Mus musculus (mouse)|Progesterone-mediated oocyte…	3:36564865-36572150:-	-2.61361	1.30382e-25	5.86649e-24
ENSMUSG00000034848	Ttc21b	tetratricopeptide_repeat_domain_21B	GO:0050896|GO:0005623|GO:0009987|GO:0023052|GO:0005488|GO:0032991|GO:0032502|GO:0008152|GO:0043227|GO:0019222|GO:0023051|GO:0009653|GO:0071704|GO:0043229|GO:0050794|GO:0000785|GO:0006807|GO:0009058|GO:0005929|GO:0005622|GO:0051641|GO:0016043|GO:0042995|GO:0051716|GO:0043234|GO:0048856|GO:0005515|GO:0044237|GO:0006810|GO:0046483|GO:0005737|GO:1901360|GO:0007154|GO:0044249|GO:0009966|GO:0010646|GO:…	response to stimulus|cell|cellular process|signaling|binding|macromolecular complex|developmental process|metabolic process|membrane-bounded organelle|regulation of metabolic process|regulation of signaling|anatomical structure morphogenesis|organic substance metabolic process|intracellular organelle|regulation of cellular process|chromatin|nitrogen compound metabolic process|biosynthetic process…	-	-	-	-	2:66184327-66256617:-	-2.81125	1.48124e-25	6.64699e-24
ENSMUSG00000026203	Dnajb2	DnaJ_Hsp40_homolog_subfamily_B_member_2	GO:0050896|GO:0005623|GO:0009987|GO:0005488|GO:0032991|GO:0008152|GO:0040007|GO:0043227|GO:0019222|GO:0071704|GO:0048523|GO:0043229|GO:0009893|GO:0050794|GO:0005622|GO:0016043|GO:0006457|GO:0009892|GO:0006950|GO:0051716|GO:0016049|GO:0043234|GO:0045926|GO:0005515|GO:0044237|GO:0040008|GO:0008283|GO:0009056|GO:0051082|GO:0008285|GO:0033554|GO:0005737|GO:0090083|GO:0031324|GO:0032182|GO:0019538|GO:…	response to stimulus|cell|cellular process|binding|macromolecular complex|metabolic process|growth|membrane-bounded organelle|regulation of metabolic process|organic substance metabolic process|negative regulation of cellular process|intracellular organelle|positive regulation of metabolic process|regulation of cellular process|intracellular|cellular component organization|protein folding|negativ…	K09508	DnaJ homolog subfamily B member 2[-]	mmu04141	Protein processing in endoplasmic reticulum - Mus musculus (mouse)	1:75236406-75245692:+	2.05187	1.49151e-25	6.6752e-24
ENSMUSG00000035284	Vps13c	vacuolar_protein_sorting_13C_yeast_	GO:0005623|GO:0009987|GO:0005576|GO:0016020|GO:0043227|GO:0005622|GO:0051641|GO:1903561|GO:0019898|GO:0070062|GO:0006810|GO:0051651|GO:0045185|GO:0051649|GO:0008104|GO:0045184|GO:0031982|GO:0034613|GO:0006623|GO:0015031|GO:0032507|GO:0072594|GO:0046907|GO:0007034|GO:0033365|GO:0006605|GO:0072666|GO:0045053|GO:0006886|GO:0034067	cell|cellular process|extracellular region|membrane|membrane-bounded organelle|intracellular|cellular localization|extracellular vesicle|extrinsic component of membrane|extracellular exosome|transport|maintenance of location in cell|maintenance of protein location|establishment of localization in cell|protein localization|establishment of protein localization|vesicle|cellular protein localization…	-	-	-	-	9:67840396-67995634:+	-2.77152	1.67786e-25	7.48922e-24
ENSMUSG00000020739	Nup85	nucleoporin_85	GO:0050896|GO:0005623|GO:0009987|GO:0023052|GO:0005488|GO:0002376|GO:0032991|GO:0016020|GO:0040011|GO:0043227|GO:0031090|GO:0005886|GO:0043229|GO:0050900|GO:0048870|GO:0009605|GO:0050794|GO:0005622|GO:0071944|GO:0012505|GO:0016043|GO:0051716|GO:0043234|GO:0005515|GO:0006810|GO:0005737|GO:0007154|GO:0031080|GO:0007165|GO:0005102|GO:0006935|GO:0008104|GO:0045184|GO:0016477|GO:0030595|GO:0006928|GO:…	response to stimulus|cell|cellular process|signaling|binding|immune system process|macromolecular complex|membrane|locomotion|membrane-bounded organelle|organelle membrane|plasma membrane|intracellular organelle|leukocyte migration|cell motility|response to external stimulus|regulation of cellular process|intracellular|cell periphery|endomembrane system|cellular component organization|cellular re…	K14304	nuclear pore complex protein Nup85[-]	mmu03013	RNA transport - Mus musculus (mouse)	11:115564434-115583985:+	-2.7356	1.72372e-25	7.67353e-24
ENSMUSG00000031004	Mki67	antigen_identified_by_monoclonal_antibody_Ki_67	GO:0022414|GO:0050896|GO:0005623|GO:0009987|GO:0005488|GO:0000003|GO:0016020|GO:0032502|GO:0008152|GO:0043227|GO:0009653|GO:0071704|GO:0043229|GO:0051321|GO:0006807|GO:0005622|GO:0016043|GO:0006950|GO:0044702|GO:0051716|GO:0048856|GO:0005515|GO:0044237|GO:0008283|GO:0097159|GO:0033554|GO:0046483|GO:0005737|GO:0009266|GO:1901360|GO:0048732|GO:0050673|GO:0009408|GO:0003676|GO:0008022|GO:0006725|GO:…	reproductive process|response to stimulus|cell|cellular process|binding|reproduction|membrane|developmental process|metabolic process|membrane-bounded organelle|anatomical structure morphogenesis|organic substance metabolic process|intracellular organelle|meiotic cell cycle|nitrogen compound metabolic process|intracellular|cellular component organization|response to stress|single organism reprodu…	-	-	-	-	7:135689788-135716379:-	-2.5777	1.82912e-25	8.12118e-24
ENSMUSG00000004931	Apba3	amyloid_beta_A4_precursor_protein_binding_family_A_member_3	GO:0005623|GO:0009987|GO:0023052|GO:0005488|GO:0032502|GO:0008152|GO:0019222|GO:0071704|GO:0005622|GO:0030234|GO:0009892|GO:0033218|GO:0048856|GO:0005515|GO:0043086|GO:0006810|GO:0005737|GO:0050790|GO:0007154|GO:0042277|GO:0019899|GO:0008104|GO:0045184|GO:0004857|GO:0007275|GO:0044092|GO:0007267|GO:0009790|GO:0010468|GO:0001540|GO:0015031|GO:0010467|GO:0048471|GO:0009792|GO:0007268|GO:0043009|GO:…	cell|cellular process|signaling|binding|developmental process|metabolic process|regulation of metabolic process|organic substance metabolic process|intracellular|enzyme regulator activity|negative regulation of metabolic process|amide binding|anatomical structure development|protein binding|negative regulation of catalytic activity|transport|cytoplasm|regulation of catalytic activity|cell communi…	-	-	-	-	10:81268172-81273246:+	2.02447	1.85121e-25	8.15455e-24
ENSMUSG00000020636	Allc	allantoicase	GO:0009987|GO:0003824|GO:0008152|GO:0016787|GO:0071704|GO:0006807|GO:0044237|GO:0009056|GO:0046483|GO:1901360|GO:0016810|GO:0000255|GO:0016813|GO:0000256|GO:0004037	cellular process|catalytic activity|metabolic process|hydrolase activity|organic substance metabolic process|nitrogen compound metabolic process|cellular metabolic process|catabolic process|heterocycle metabolic process|organic cyclic compound metabolic process|hydrolase activity, acting on carbon-nitrogen (but not peptide) bonds|allantoin metabolic process|hydrolase activity, acting on carbon-ni…	K01477	allantoicase[3.5.3.4]	mmu01100|mmu00230	Metabolic pathways - Mus musculus (mouse)|Purine metabolism - Mus musculus (mouse)	12:28553755-28582523:-	4.46746	1.84874e-25	8.15455e-24
ENSMUSG00000048106	4632415L05Rik	RIKEN_cDNA_4632415L05_gene	-	-	-	-	-	-	3:19894886-19898984:+	-3.44691	1.84959e-25	8.15455e-24
ENSMUSG00000058550	Dppa4	developmental_pluripotency_associated_4	GO:0005623|GO:0009987|GO:0005488|GO:0032502|GO:0008152|GO:0043227|GO:0019222|GO:0071704|GO:0043229|GO:0050794|GO:0006807|GO:0009058|GO:0005622|GO:0048856|GO:0005515|GO:0044237|GO:0035295|GO:0046483|GO:0009888|GO:1901360|GO:0044249|GO:0030323|GO:0006725|GO:0006139|GO:0051171|GO:0043231|GO:0031323|GO:0007275|GO:0048513|GO:0030324|GO:0005634|GO:0010468|GO:0016070|GO:0034645|GO:0060484|GO:0009059|GO:…	cell|cellular process|binding|developmental process|metabolic process|membrane-bounded organelle|regulation of metabolic process|organic substance metabolic process|intracellular organelle|regulation of cellular process|nitrogen compound metabolic process|biosynthetic process|intracellular|anatomical structure development|protein binding|cellular metabolic process|tube development|heterocycle met…	-	-	-	-	16:48283735-48294292:+	2.04661	1.85833e-25	8.16448e-24
ENSMUSG00000078668	Gm11595	predicted_gene_11595	GO:0005623|GO:0043229|GO:0005622|GO:0005882|GO:0045095|GO:0005856|GO:0045111	cell|intracellular organelle|intracellular|intermediate filament|keratin filament|cytoskeleton|intermediate filament cytoskeleton	-	-	-	-	11:99771714-99772913:-	Inf	1.90304e-25	8.33909e-24
ENSMUSG00000056531	Ccdc18	coiled_coil_domain_containing_18	GO:0005623|GO:0009987|GO:0043229|GO:0005622|GO:0016043|GO:0005737|GO:0007049|GO:0006996|GO:0022607|GO:0007017|GO:0031023|GO:0005815|GO:0007098|GO:0000226|GO:0007010|GO:0005814|GO:0070925|GO:0098534|GO:0005856|GO:0005813|GO:0007099|GO:0051298|GO:0015630|GO:0051297|GO:0098535	cell|cellular process|intracellular organelle|intracellular|cellular component organization|cytoplasm|cell cycle|organelle organization|cellular component assembly|microtubule-based process|microtubule organizing center organization|microtubule organizing center|centrosome cycle|microtubule cytoskeleton organization|cytoskeleton organization|centriole|organelle assembly|centriole assembly|cytoske…	-	-	-	-	5:108132875-108233628:+	-2.97279	1.98778e-25	8.68775e-24
ENSMUSG00000050989	Sepn1	selenoprotein_N_1	GO:0050896|GO:0005623|GO:0009987|GO:0005488|GO:0016020|GO:0032502|GO:0040007|GO:0014823|GO:0043227|GO:0005789|GO:0031090|GO:0043229|GO:0050794|GO:0005622|GO:0043167|GO:0012505|GO:0016043|GO:0006950|GO:0051716|GO:0048856|GO:0005515|GO:0048589|GO:0042175|GO:0008283|GO:0035295|GO:0006979|GO:0033554|GO:0005783|GO:0009611|GO:0009888|GO:0005737|GO:0098588|GO:0048286|GO:0003016|GO:0043169|GO:0003012|GO:…	response to stimulus|cell|cellular process|binding|membrane|developmental process|growth|response to activity|membrane-bounded organelle|endoplasmic reticulum membrane|organelle membrane|intracellular organelle|regulation of cellular process|intracellular|ion binding|endomembrane system|cellular component organization|response to stress|cellular response to stimulus|anatomical structure developme…	-	-	-	-	4:134537892-134552166:-	-2.82561	2.06612e-25	9.00668e-24
ENSMUSG00000017802	Fam134c	family_with_sequence_similarity_134_member_C	GO:0009987|GO:0005488|GO:0016020|GO:0032502|GO:0031224|GO:0050794|GO:0016043|GO:0048856|GO:0005515|GO:0050793|GO:0045595|GO:0045597|GO:0051130|GO:0048869|GO:0048468|GO:0007275|GO:0030030|GO:0051128|GO:0016021|GO:0007399|GO:0031344|GO:0050769|GO:0030154|GO:0060284|GO:0031346|GO:0051960|GO:0031175|GO:0010720|GO:0048666|GO:0010976|GO:0010975|GO:0022008|GO:0030182|GO:0045666|GO:0050767|GO:0048699|GO:…	cellular process|binding|membrane|developmental process|intrinsic component of membrane|regulation of cellular process|cellular component organization|anatomical structure development|protein binding|regulation of developmental process|regulation of cell differentiation|positive regulation of cell differentiation|positive regulation of cellular component organization|cellular developmental proces…	-	-	-	-	11:101096322-101119893:-	2.06809	2.08984e-25	9.08649e-24
ENSMUSG00000085208	Brip1os	BRCA1_interacting_protein_C_terminal_helicase_1_opposite_strand	-	-	-	-	-	-	11:86201370-86304443:+	-2.8597	2.21415e-25	9.60209e-24
ENSMUSG00000062012	Zfp13	zinc_finger_protein_13	GO:0050896|GO:0001071|GO:0005623|GO:0009987|GO:0023052|GO:0005488|GO:0008152|GO:0003700|GO:0043227|GO:0019222|GO:0023051|GO:0071704|GO:0048523|GO:0043229|GO:0051050|GO:0009893|GO:0050794|GO:0006807|GO:0009058|GO:0005622|GO:0043167|GO:0051641|GO:0016043|GO:0009892|GO:0051716|GO:0005515|GO:0044237|GO:0097159|GO:0006810|GO:0072593|GO:0046483|GO:1901360|GO:0031324|GO:0009890|GO:0007154|GO:0044249|GO:…	response to stimulus|nucleic acid binding transcription factor activity|cell|cellular process|signaling|binding|metabolic process|transcription factor activity, sequence-specific DNA binding|membrane-bounded organelle|regulation of metabolic process|regulation of signaling|organic substance metabolic process|negative regulation of cellular process|intracellular organelle|positive regulation of tr…	K09228	KRAB domain-containing zinc finger protein[-]	mmu05168	Herpes simplex infection - Mus musculus (mouse)	17:23575845-23599487:-	2.80362	2.41105e-25	1.0429e-23
ENSMUSG00000074183	Gsta1	glutathione_S_transferase_alpha_1_Ya_	GO:0050896|GO:0009987|GO:0005488|GO:0003824|GO:0008152|GO:0071704|GO:0016740|GO:0006807|GO:0005515|GO:0044237|GO:0016765|GO:0006790|GO:0010033|GO:0006518|GO:0004364|GO:0014070|GO:0006749|GO:0080184|GO:0035634	response to stimulus|cellular process|binding|catalytic activity|metabolic process|organic substance metabolic process|transferase activity|nitrogen compound metabolic process|protein binding|cellular metabolic process|transferase activity, transferring alkyl or aryl (other than methyl) groups|sulfur compound metabolic process|response to organic substance|peptide metabolic process|glutathione tr…	K00799	glutathione S-transferase[2.5.1.18]	mmu05200|mmu05225|mmu05418|mmu05204|mmu00983|mmu01524|mmu00982|mmu00980|mmu00480	Pathways in cancer - Mus musculus (mouse)|Hepatocellular carcinoma - Mus musculus (mouse)|Fluid shear stress and atherosclerosis - Mus musculus (mouse)|Chemical carcinogenesis - Mus musculus (mouse)|Drug metabolism - other enzymes - Mus musculus (mouse)|Platinum drug resistance - Mus musculus (mouse)|Drug metabolism - cytochrome P450 - Mus musculus (mouse)|Metabolism of xenobiotics by cytochrome …	9:78230656-78242684:+	5.22797	2.7572e-25	1.18957e-23
ENSMUSG00000038086	Hspb2	heat_shock_protein_2	GO:0050896|GO:0005623|GO:0005198|GO:0005488|GO:0032502|GO:0043227|GO:0043229|GO:0005622|GO:0006950|GO:0005212|GO:0048856|GO:0005515|GO:0005737|GO:0009266|GO:0009408|GO:0061061|GO:0043231|GO:0005634|GO:0007525	response to stimulus|cell|structural molecule activity|binding|developmental process|membrane-bounded organelle|intracellular organelle|intracellular|response to stress|structural constituent of eye lens|anatomical structure development|protein binding|cytoplasm|response to temperature stimulus|response to heat|muscle structure development|intracellular membrane-bounded organelle|nucleus|somatic …	K09543	heat shock protein beta-2[-]	mmu05205	Proteoglycans in cancer - Mus musculus (mouse)	9:50751072-50752354:-	Inf	2.8007e-25	1.20523e-23
ENSMUSG00000055991	Zkscan5	zinc_finger_with_KRAB_and_SCAN_domains_5	GO:0001071|GO:0005623|GO:0009987|GO:0005488|GO:0008152|GO:0003700|GO:0043227|GO:0019222|GO:0071704|GO:0043229|GO:0050794|GO:0006807|GO:0009058|GO:0005622|GO:0043167|GO:0005515|GO:0044237|GO:0097159|GO:0046483|GO:1901360|GO:0044249|GO:0043169|GO:0003676|GO:0006725|GO:0006139|GO:0051171|GO:0043231|GO:0031323|GO:0005634|GO:0010468|GO:0016070|GO:0034645|GO:0046872|GO:0009059|GO:0003677|GO:0010467|GO:…	nucleic acid binding transcription factor activity|cell|cellular process|binding|metabolic process|transcription factor activity, sequence-specific DNA binding|membrane-bounded organelle|regulation of metabolic process|organic substance metabolic process|intracellular organelle|regulation of cellular process|nitrogen compound metabolic process|biosynthetic process|intracellular|ion binding|protei…	-	-	-	-	5:145204562-145221750:+	2.00144	2.82748e-25	1.21365e-23
ENSMUSG00000024966	Stip1	stress_induced_phosphoprotein_1	GO:0005623|GO:0005488|GO:0032991|GO:0043227|GO:0043229|GO:0005622|GO:0043234|GO:0005515|GO:0043209|GO:0097159|GO:0005737|GO:0031072|GO:0003676|GO:0008022|GO:0051087|GO:0043231|GO:0005634|GO:0003723|GO:0030544|GO:0005829|GO:0044822	cell|binding|macromolecular complex|membrane-bounded organelle|intracellular organelle|intracellular|protein complex|protein binding|myelin sheath|organic cyclic compound binding|cytoplasm|heat shock protein binding|nucleic acid binding|protein C-terminus binding|chaperone binding|intracellular membrane-bounded organelle|nucleus|RNA binding|Hsp70 protein binding|cytosol|poly(A) RNA binding	K09553	stress-induced-phosphoprotein 1[-]	mmu05020	Prion diseases - Mus musculus (mouse)	19:7020696-7040026:-	1.89344	2.89226e-25	1.23513e-23
ENSMUSG00000032218	Ccnb2	cyclin_B2	GO:0005623|GO:0009987|GO:0005488|GO:0002376|GO:0016020|GO:0032502|GO:0040007|GO:0043227|GO:0001776|GO:0043229|GO:0005622|GO:0016043|GO:0048856|GO:0005515|GO:0002520|GO:0042592|GO:0048732|GO:0051301|GO:0002260|GO:0007049|GO:0043231|GO:0006996|GO:0007275|GO:0048513|GO:0005634|GO:0009790|GO:0005815|GO:0043029|GO:0007067|GO:1903047|GO:0005856|GO:0005813|GO:0000278|GO:0048538|GO:0048872|GO:0015630|GO:…	cell|cellular process|binding|immune system process|membrane|developmental process|growth|membrane-bounded organelle|leukocyte homeostasis|intracellular organelle|intracellular|cellular component organization|anatomical structure development|protein binding|immune system development|homeostatic process|gland development|cell division|lymphocyte homeostasis|cell cycle|intracellular membrane-bounde…	K21770	G2/mitotic-specific cyclin-B2[-]	mmu05166|mmu05170|mmu04218|mmu04068|mmu04110|mmu04114|mmu04914|mmu04115	Human T-cell leukemia virus 1 infection - Mus musculus (mouse)|Human immunodeficiency virus 1 infection - Mus musculus (mouse)|Cellular senescence - Mus musculus (mouse)|FoxO signaling pathway - Mus musculus (mouse)|Cell cycle - Mus musculus (mouse)|Oocyte meiosis - Mus musculus (mouse)|Progesterone-mediated oocyte maturation - Mus musculus (mouse)|p53 signaling pathway - Mus musculus (mouse)	9:70407689-70421554:-	-2.7161	2.89135e-25	1.23513e-23
ENSMUSG00000013787	Ehmt2	euchromatic_histone_lysine_N_methyltransferase_2	GO:0022414|GO:0050896|GO:0005623|GO:0009987|GO:0005488|GO:0000003|GO:0003824|GO:0032991|GO:0007610|GO:0032502|GO:0008152|GO:0040007|GO:0043227|GO:0019222|GO:0071704|GO:0048523|GO:0043229|GO:0016740|GO:0009605|GO:0051321|GO:0050794|GO:0000785|GO:0006807|GO:0009058|GO:0005622|GO:0043167|GO:0044708|GO:0048609|GO:0016043|GO:0003006|GO:0009892|GO:0044702|GO:0051716|GO:0048856|GO:0005515|GO:0048589|GO:…	reproductive process|response to stimulus|cell|cellular process|binding|reproduction|catalytic activity|macromolecular complex|behavior|developmental process|metabolic process|growth|membrane-bounded organelle|regulation of metabolic process|organic substance metabolic process|negative regulation of cellular process|intracellular organelle|transferase activity|response to external stimulus|meioti…	K11420	euchromatic histone-lysine N-methyltransferase[2.1.1.43]	mmu04211|mmu00310	Longevity regulating pathway - Mus musculus (mouse)|Lysine degradation - Mus musculus (mouse)	17:34898469-34914052:+	-2.64352	3.28752e-25	1.40036e-23
ENSMUSG00000029390	Tmed2	transmembrane_emp24_domain_trafficking_protein_2	GO:0022414|GO:0005623|GO:0009987|GO:0005488|GO:0000003|GO:0016020|GO:0032502|GO:0008152|GO:0031224|GO:0043227|GO:0005789|GO:0031090|GO:0019222|GO:0009653|GO:0043229|GO:0005622|GO:0048609|GO:0051641|GO:0012505|GO:0016043|GO:0003006|GO:0009892|GO:0044702|GO:0048856|GO:0005515|GO:0042175|GO:0001892|GO:0001893|GO:0030667|GO:0043086|GO:0006810|GO:0005783|GO:0048598|GO:0005737|GO:0098588|GO:0050790|GO:…	reproductive process|cell|cellular process|binding|reproduction|membrane|developmental process|metabolic process|intrinsic component of membrane|membrane-bounded organelle|endoplasmic reticulum membrane|organelle membrane|regulation of metabolic process|anatomical structure morphogenesis|intracellular organelle|intracellular|multicellular organismal reproductive process|cellular localization|endo…	-	-	-	-	5:124540695-124550506:+	3.53013	3.46583e-25	1.47258e-23
ENSMUSG00000061607	Mdc1	mediator_of_DNA_damage_checkpoint_1	GO:0030054|GO:0005623|GO:0005488|GO:0043227|GO:0043229|GO:0005622|GO:0030055|GO:0005515|GO:0005912|GO:0008022|GO:0019904|GO:0043231|GO:0005924|GO:0005634|GO:0005654|GO:0005925|GO:0070975|GO:0031981	cell junction|cell|binding|membrane-bounded organelle|intracellular organelle|intracellular|cell-substrate junction|protein binding|adherens junction|protein C-terminus binding|protein domain specific binding|intracellular membrane-bounded organelle|cell-substrate adherens junction|nucleus|nucleoplasm|focal adhesion|FHA domain binding|nuclear lumen	-	-	-	-	17:35841515-35859670:+	-2.58326	3.74811e-25	1.5885e-23
ENSMUSG00000037447	Arid5a	AT_rich_interactive_domain_5A_MRF1_like_	GO:0005623|GO:0009987|GO:0005488|GO:0032991|GO:0032502|GO:0008152|GO:0043227|GO:0019222|GO:0071704|GO:0043229|GO:0009893|GO:0050794|GO:0006807|GO:0009058|GO:0005622|GO:0016043|GO:0043234|GO:0048856|GO:0005515|GO:0044237|GO:0097159|GO:0046483|GO:0009888|GO:1901360|GO:0005667|GO:0044249|GO:0019538|GO:0016570|GO:0008134|GO:0051130|GO:0048869|GO:0003676|GO:0006725|GO:0031325|GO:0006139|GO:0051171|GO:…	cell|cellular process|binding|macromolecular complex|developmental process|metabolic process|membrane-bounded organelle|regulation of metabolic process|organic substance metabolic process|intracellular organelle|positive regulation of metabolic process|regulation of cellular process|nitrogen compound metabolic process|biosynthetic process|intracellular|cellular component organization|protein comp…	-	-	-	-	1:36307733-36324029:+	2.09468	4.35383e-25	1.84056e-23
ENSMUSG00000042032	Mat2b	methionine_adenosyltransferase_II_beta	GO:0005623|GO:0009987|GO:0005576|GO:0005488|GO:0032991|GO:0008152|GO:0043227|GO:0019222|GO:0071704|GO:0043229|GO:0006807|GO:0009058|GO:0005622|GO:0030234|GO:0043234|GO:0005515|GO:1903561|GO:0044237|GO:0070062|GO:0046483|GO:0005737|GO:0050790|GO:1901360|GO:0048270|GO:0044249|GO:0048269|GO:0019899|GO:0006730|GO:0006725|GO:0006790|GO:0006139|GO:0031982|GO:0043231|GO:0051186|GO:0005634|GO:0046500|GO:…	cell|cellular process|extracellular region|binding|macromolecular complex|metabolic process|membrane-bounded organelle|regulation of metabolic process|organic substance metabolic process|intracellular organelle|nitrogen compound metabolic process|biosynthetic process|intracellular|enzyme regulator activity|protein complex|protein binding|extracellular vesicle|cellular metabolic process|extracellu…	K00789	S-adenosylmethionine synthetase[2.5.1.6]	mmu01100|mmu01230|mmu00270	Metabolic pathways - Mus musculus (mouse)|Biosynthesis of amino acids - Mus musculus (mouse)|Cysteine and methionine metabolism - Mus musculus (mouse)	11:40679314-40695203:-	-2.77364	4.43116e-25	1.86855e-23
ENSMUSG00000039781	Cep131	centrosomal_protein_131	GO:0022414|GO:0005623|GO:0009987|GO:0005576|GO:0005488|GO:0000003|GO:0016020|GO:0032502|GO:0043227|GO:0031090|GO:0009653|GO:0043229|GO:0051050|GO:0050794|GO:0005929|GO:0005622|GO:0048609|GO:0051641|GO:0012505|GO:0016043|GO:0042995|GO:0045171|GO:0044702|GO:0048856|GO:0005515|GO:0019953|GO:0008283|GO:1903829|GO:0006810|GO:0051222|GO:0005737|GO:0032388|GO:0032886|GO:0060341|GO:0030141|GO:0032880|GO:…	reproductive process|cell|cellular process|extracellular region|binding|reproduction|membrane|developmental process|membrane-bounded organelle|organelle membrane|anatomical structure morphogenesis|intracellular organelle|positive regulation of transport|regulation of cellular process|cilium|intracellular|multicellular organismal reproductive process|cellular localization|endomembrane system|cellu…	-	-	-	-	11:120064430-120086827:-	-3.12818	4.44601e-25	1.87011e-23
ENSMUSG00000031974	Abcb10	ATP_binding_cassette_sub_family_B_MDR_TAP_member_10	GO:0005215|GO:0005623|GO:0009987|GO:0005488|GO:0003824|GO:0016020|GO:0008152|GO:0031224|GO:0043227|GO:0031090|GO:0016787|GO:0043229|GO:0005622|GO:0043167|GO:0097367|GO:0005515|GO:0036094|GO:0022857|GO:0097159|GO:0031301|GO:0006810|GO:0005737|GO:0055085|GO:0001882|GO:0019866|GO:0016817|GO:0042802|GO:0031966|GO:0000166|GO:0043168|GO:0043231|GO:0046983|GO:0016021|GO:0017076|GO:0032592|GO:0001883|GO:…	transporter activity|cell|cellular process|binding|catalytic activity|membrane|metabolic process|intrinsic component of membrane|membrane-bounded organelle|organelle membrane|hydrolase activity|intracellular organelle|intracellular|ion binding|carbohydrate derivative binding|protein binding|small molecule binding|transmembrane transporter activity|organic cyclic compound binding|integral componen…	K05657	ATP-binding cassette, subfamily B (MDR/TAP), member 10[-]	mmu02010	ABC transporters - Mus musculus (mouse)	8:123952459-123983122:-	-2.83981	4.90084e-25	2.05627e-23
ENSMUSG00000055371	Stam2	signal_transducing_adaptor_molecule_SH3_domain_and_ITAM_motif_2	GO:0005623|GO:0005488|GO:0016020|GO:0043227|GO:0031090|GO:0043229|GO:0005622|GO:0051641|GO:0012505|GO:0005515|GO:0006810|GO:0005737|GO:0098588|GO:0051649|GO:0008104|GO:0045184|GO:0043231|GO:0010008|GO:0005768|GO:0005634|GO:0005654|GO:0034613|GO:0005769|GO:0015031|GO:0031901|GO:0046907|GO:0031981|GO:0006886	cell|binding|membrane|membrane-bounded organelle|organelle membrane|intracellular organelle|intracellular|cellular localization|endomembrane system|protein binding|transport|cytoplasm|bounding membrane of organelle|establishment of localization in cell|protein localization|establishment of protein localization|intracellular membrane-bounded organelle|endosome membrane|endosome|nucleus|nucleoplasm…	K04705	signal transducing adaptor molecule[-]	mmu04144|mmu04630	Endocytosis - Mus musculus (mouse)|JAK-STAT signaling pathway - Mus musculus (mouse)	2:52691664-52742281:-	1.9455	6.68809e-25	2.79916e-23
ENSMUSG00000027956	Tmem144	transmembrane_protein_144	GO:0016020|GO:0031224|GO:0016021	membrane|intrinsic component of membrane|integral component of membrane	-	-	-	-	3:79812564-79852773:-	2.62487	7.28508e-25	3.04143e-23
ENSMUSG00000052748	Swt1	SWT1_RNA_endoribonuclease_homolog_S._cerevisiae_	-	-	-	-	-	-	1:151367699-151428455:-	1.98969	7.3655e-25	3.06737e-23
ENSMUSG00000074794	Arrdc3	arrestin_domain_containing_3	GO:0050896|GO:0005623|GO:0009987|GO:0023052|GO:0005488|GO:0016020|GO:0007610|GO:0032502|GO:0008152|GO:0040011|GO:0043227|GO:0019222|GO:0005886|GO:0023051|GO:0050795|GO:0071704|GO:0043229|GO:0009893|GO:0048521|GO:0050794|GO:0007626|GO:0005622|GO:0071944|GO:0012505|GO:0031987|GO:0009892|GO:0040013|GO:0051716|GO:0032844|GO:0048856|GO:0005515|GO:0044237|GO:0040012|GO:0009888|GO:0005737|GO:0048871|GO:…	response to stimulus|cell|cellular process|signaling|binding|membrane|behavior|developmental process|metabolic process|locomotion|membrane-bounded organelle|regulation of metabolic process|plasma membrane|regulation of signaling|regulation of behavior|organic substance metabolic process|intracellular organelle|positive regulation of metabolic process|negative regulation of behavior|regulation of …	-	-	-	-	13:80883384-80896035:+	1.90355	7.56769e-25	3.14377e-23
ENSMUSG00000059474	Mbtd1	mbt_domain_containing_1	GO:0005623|GO:0009987|GO:0005488|GO:0016020|GO:0032502|GO:0008152|GO:0031224|GO:0043227|GO:0019222|GO:0071704|GO:0043229|GO:0050794|GO:0006807|GO:0009058|GO:0005622|GO:0043167|GO:0016043|GO:0048856|GO:0044237|GO:0046483|GO:1901360|GO:0044249|GO:0043169|GO:0006725|GO:0006139|GO:0051171|GO:0043231|GO:0006996|GO:0031323|GO:0007275|GO:0016021|GO:0005634|GO:0009790|GO:0010468|GO:0016070|GO:0001501|GO:…	cell|cellular process|binding|membrane|developmental process|metabolic process|intrinsic component of membrane|membrane-bounded organelle|regulation of metabolic process|organic substance metabolic process|intracellular organelle|regulation of cellular process|nitrogen compound metabolic process|biosynthetic process|intracellular|ion binding|cellular component organization|anatomical structure de…	-	-	-	-	11:93885852-93946985:+	2.05401	7.83512e-25	3.24683e-23
ENSMUSG00000041064	Pif1	PIF1_5_to_3_DNA_helicase_homolog_S._cerevisiae_	GO:0050896|GO:0005623|GO:0009987|GO:0005488|GO:0003824|GO:0008152|GO:0043227|GO:0016787|GO:0019222|GO:0071704|GO:0048523|GO:0043229|GO:0050794|GO:0006807|GO:0009058|GO:0005622|GO:0043167|GO:0097367|GO:0016043|GO:0030234|GO:0009892|GO:0006950|GO:0051716|GO:0032844|GO:0044237|GO:0036094|GO:0097159|GO:0043086|GO:0033554|GO:0000723|GO:0046483|GO:0005737|GO:0050790|GO:1901360|GO:0031324|GO:0009890|GO:…	response to stimulus|cell|cellular process|binding|catalytic activity|metabolic process|membrane-bounded organelle|hydrolase activity|regulation of metabolic process|organic substance metabolic process|negative regulation of cellular process|intracellular organelle|regulation of cellular process|nitrogen compound metabolic process|biosynthetic process|intracellular|ion binding|carbohydrate deriva…	-	-	-	-	9:65587160-65595967:+	-3.31578	8.00493e-25	3.30903e-23
ENSMUSG00000027313	Chac1	ChaC_cation_transport_regulator_1	GO:0050896|GO:0005623|GO:0009987|GO:0023052|GO:0005488|GO:0003824|GO:0032502|GO:0008152|GO:0043227|GO:0019222|GO:0023051|GO:0071704|GO:0048523|GO:0043229|GO:0016740|GO:0050794|GO:0005622|GO:0012505|GO:0009892|GO:0006950|GO:0051716|GO:0048856|GO:0005515|GO:0044237|GO:0023057|GO:0033554|GO:0005737|GO:0031324|GO:0005794|GO:0016746|GO:0007154|GO:0019538|GO:0008219|GO:0009966|GO:0010646|GO:0009968|GO:…	response to stimulus|cell|cellular process|signaling|binding|catalytic activity|developmental process|metabolic process|membrane-bounded organelle|regulation of metabolic process|regulation of signaling|organic substance metabolic process|negative regulation of cellular process|intracellular organelle|transferase activity|regulation of cellular process|intracellular|endomembrane system|negative r…	K07232	glutathione-specific gamma-glutamylcyclotransferase[4.3.2.7]	mmu01100|mmu00480	Metabolic pathways - Mus musculus (mouse)|Glutathione metabolism - Mus musculus (mouse)	2:119351229-119354381:+	2.08062	8.88604e-25	3.66424e-23
ENSMUSG00000007817	Zmiz1	zinc_finger_MIZ_type_containing_1	GO:0022414|GO:0005623|GO:0009987|GO:0005488|GO:0000003|GO:0032502|GO:0008152|GO:0040007|GO:0043227|GO:0019222|GO:0009653|GO:0071704|GO:0043229|GO:0009893|GO:0050794|GO:0006807|GO:0009058|GO:0005622|GO:0043167|GO:0048609|GO:0016043|GO:0044702|GO:0048856|GO:0048589|GO:0044237|GO:0019953|GO:0008283|GO:0046483|GO:0005737|GO:1901360|GO:0044249|GO:0007568|GO:0043169|GO:0008284|GO:0048869|GO:0006725|GO:…	reproductive process|cell|cellular process|binding|reproduction|developmental process|metabolic process|growth|membrane-bounded organelle|regulation of metabolic process|anatomical structure morphogenesis|organic substance metabolic process|intracellular organelle|positive regulation of metabolic process|regulation of cellular process|nitrogen compound metabolic process|biosynthetic process|intra…	-	-	-	-	14:25459185-25666743:+	3.05233	9.66709e-25	3.97654e-23
ENSMUSG00000041684	Bivm	basic_immunoglobulin_like_variable_motif_containing	GO:0005623|GO:0005576|GO:0043227|GO:0043229|GO:0005622|GO:0005615|GO:0005737|GO:0043231|GO:0005634	cell|extracellular region|membrane-bounded organelle|intracellular organelle|intracellular|extracellular space|cytoplasm|intracellular membrane-bounded organelle|nucleus	-	-	-	-	1:44118957-44144770:+	-2.86602	1.00936e-24	4.14185e-23
ENSMUSG00000031960	Aars	alanyl_tRNA_synthetase	GO:0050896|GO:0005623|GO:0009987|GO:0005576|GO:0023052|GO:0005488|GO:0003824|GO:0016020|GO:0032502|GO:0008152|GO:0043227|GO:0016787|GO:0019222|GO:0071704|GO:0048523|GO:0016874|GO:0050794|GO:0006807|GO:0009058|GO:0005622|GO:0043167|GO:0097367|GO:0006457|GO:0006950|GO:0051716|GO:0048856|GO:0005515|GO:1903561|GO:0044237|GO:0036094|GO:0097159|GO:0070062|GO:0016788|GO:0033554|GO:0046483|GO:0022037|GO:…	response to stimulus|cell|cellular process|extracellular region|signaling|binding|catalytic activity|membrane|developmental process|metabolic process|membrane-bounded organelle|hydrolase activity|regulation of metabolic process|organic substance metabolic process|negative regulation of cellular process|ligase activity|regulation of cellular process|nitrogen compound metabolic process|biosynthetic…	K01872	alanyl-tRNA synthetase[6.1.1.7]	mmu00970	Aminoacyl-tRNA biosynthesis - Mus musculus (mouse)	8:111033144-111057664:+	1.86409	1.09351e-24	4.4762e-23
ENSMUSG00000035914	Cd276	CD276_antigen	GO:0050896|GO:0005623|GO:0009987|GO:0005576|GO:0005488|GO:0002376|GO:0016020|GO:0032502|GO:0008152|GO:0031224|GO:0043227|GO:0006955|GO:0007155|GO:0019222|GO:0005886|GO:0071704|GO:0002684|GO:0048523|GO:0051050|GO:0009893|GO:0009605|GO:0050794|GO:0009058|GO:0009986|GO:0051641|GO:0071944|GO:0009892|GO:0006950|GO:0002683|GO:0048856|GO:0005515|GO:1903561|GO:0044237|GO:0050793|GO:0002682|GO:0008283|GO:…	response to stimulus|cell|cellular process|extracellular region|binding|immune system process|membrane|developmental process|metabolic process|intrinsic component of membrane|membrane-bounded organelle|immune response|cell adhesion|regulation of metabolic process|plasma membrane|organic substance metabolic process|positive regulation of immune system process|negative regulation of cellular proces…	K06746	immune costimulatory protein B7-H3[-]	mmu04514	Cell adhesion molecules (CAMs) - Mus musculus (mouse)	9:58524300-58555132:-	-3.64119	1.1449e-24	4.67513e-23
ENSMUSG00000046314	Stxbp6	syntaxin_binding_protein_6_amisyn_	GO:0005623|GO:0009987|GO:0005488|GO:0032991|GO:0016020|GO:0031224|GO:0005886|GO:0050794|GO:0005622|GO:0043167|GO:0051641|GO:0071944|GO:0016043|GO:0008289|GO:0043234|GO:0005515|GO:0043254|GO:0006810|GO:0005737|GO:0061024|GO:0000145|GO:0032940|GO:0019899|GO:0005938|GO:0051649|GO:0008104|GO:0005543|GO:0043168|GO:0006996|GO:0060627|GO:0022607|GO:0051128|GO:0016021|GO:0033043|GO:0016192|GO:0034613|GO:…	cell|cellular process|binding|macromolecular complex|membrane|intrinsic component of membrane|plasma membrane|regulation of cellular process|intracellular|ion binding|cellular localization|cell periphery|cellular component organization|lipid binding|protein complex|protein binding|regulation of protein complex assembly|transport|cytoplasm|membrane organization|exocyst|secretion by cell|enzyme bin…	-	-	-	-	12:44852488-45074493:-	-2.9409	1.32706e-24	5.40584e-23
ENSMUSG00000030109	Slc6a12	solute_carrier_family_6_neurotransmitter_transporter_betaine_GABA_member_12	GO:0050896|GO:0005215|GO:0005623|GO:0009987|GO:0023052|GO:0005488|GO:0016020|GO:0031224|GO:0005886|GO:0005326|GO:0071944|GO:0016043|GO:0042995|GO:0006950|GO:0051716|GO:0005515|GO:0022857|GO:0019725|GO:0006810|GO:0033554|GO:0022891|GO:0007154|GO:0042592|GO:0055085|GO:0005887|GO:0043005|GO:0031226|GO:0006970|GO:0005328|GO:0010033|GO:0032535|GO:0016021|GO:0007267|GO:0015291|GO:0006811|GO:0006884|GO:…	response to stimulus|transporter activity|cell|cellular process|signaling|binding|membrane|intrinsic component of membrane|plasma membrane|neurotransmitter transporter activity|cell periphery|cellular component organization|cell projection|response to stress|cellular response to stimulus|protein binding|transmembrane transporter activity|cellular homeostasis|transport|cellular response to stress|…	K05045	solute carrier family 6 (neurotransmitter transporter, betaine/GABA) member 12[-]	mmu04727|mmu04721	GABAergic synapse - Mus musculus (mouse)|Synaptic vesicle cycle - Mus musculus (mouse)	6:121343076-121365775:+	Inf	1.33409e-24	5.42133e-23
ENSMUSG00000087113	Gm11714	predicted_gene_11714	-	-	-	-	-	-	11:107428276-107435686:+	2.36781	1.48774e-24	6.03111e-23
ENSMUSG00000079477	Rab7	RAB7_member_RAS_oncogene_family	GO:0050896|GO:0005623|GO:0009987|GO:0005576|GO:0023052|GO:0045202|GO:0005488|GO:0003824|GO:0032991|GO:0016020|GO:0008152|GO:0043227|GO:0031090|GO:0016787|GO:0019222|GO:0023051|GO:0071704|GO:0048523|GO:0043229|GO:0051050|GO:0009893|GO:0009605|GO:0050794|GO:0005622|GO:0043167|GO:0097367|GO:0051641|GO:0012505|GO:0016043|GO:0042995|GO:0030904|GO:0006950|GO:0051716|GO:0043234|GO:0006914|GO:0005515|GO:…	response to stimulus|cell|cellular process|extracellular region|signaling|synapse|binding|catalytic activity|macromolecular complex|membrane|metabolic process|membrane-bounded organelle|organelle membrane|hydrolase activity|regulation of metabolic process|regulation of signaling|organic substance metabolic process|negative regulation of cellular process|intracellular organelle|positive regulation…	K07897	Ras-related protein Rab-7A[-]	mmu04144|mmu05152|mmu04145|mmu04140|mmu05146|mmu05132|mmu04137	Endocytosis - Mus musculus (mouse)|Tuberculosis - Mus musculus (mouse)|Phagosome - Mus musculus (mouse)|Autophagy - animal - Mus musculus (mouse)|Amoebiasis - Mus musculus (mouse)|Salmonella infection - Mus musculus (mouse)|Mitophagy - animal - Mus musculus (mouse)	6:87999106-88045270:-	1.86639	1.55405e-24	6.28472e-23
ENSMUSG00000002578	Ikzf4	IKAROS_family_zinc_finger_4	GO:0001071|GO:0005623|GO:0009987|GO:0005488|GO:0008152|GO:0003700|GO:0043227|GO:0019222|GO:0071704|GO:0048523|GO:0043229|GO:0009893|GO:0050794|GO:0006807|GO:0009058|GO:0005622|GO:0043167|GO:0009892|GO:0005515|GO:0044237|GO:0097159|GO:0046483|GO:1901360|GO:0031324|GO:0009890|GO:0044249|GO:0043169|GO:0008134|GO:0042802|GO:0003676|GO:0006725|GO:0031325|GO:0006139|GO:0051171|GO:0043231|GO:0031323|GO:…	nucleic acid binding transcription factor activity|cell|cellular process|binding|metabolic process|transcription factor activity, sequence-specific DNA binding|membrane-bounded organelle|regulation of metabolic process|organic substance metabolic process|negative regulation of cellular process|intracellular organelle|positive regulation of metabolic process|regulation of cellular process|nitrogen…	-	-	-	-	10:128630843-128645991:-	3.83657	1.65271e-24	6.66767e-23
ENSMUSG00000004099	Dnmt1	DNA_methyltransferase_cytosine_5_1	GO:0050896|GO:0005623|GO:0009987|GO:0005488|GO:0003824|GO:0032991|GO:0032502|GO:0008152|GO:0051707|GO:0009607|GO:0014823|GO:0043227|GO:0019222|GO:0071704|GO:0048523|GO:0043229|GO:0016740|GO:0044297|GO:0009893|GO:0009605|GO:0050794|GO:0000785|GO:0006807|GO:0009058|GO:0005622|GO:0043167|GO:0016043|GO:0009892|GO:0006950|GO:0051716|GO:0043234|GO:0048856|GO:0005515|GO:0044237|GO:0036094|GO:0032259|GO:…	response to stimulus|cell|cellular process|binding|catalytic activity|macromolecular complex|developmental process|metabolic process|response to other organism|response to biotic stimulus|response to activity|membrane-bounded organelle|regulation of metabolic process|organic substance metabolic process|negative regulation of cellular process|intracellular organelle|transferase activity|cell body|…	K00558	DNA (cytosine-5)-methyltransferase 1[2.1.1.37]	mmu01100|mmu05206|mmu00270	Metabolic pathways - Mus musculus (mouse)|MicroRNAs in cancer - Mus musculus (mouse)|Cysteine and methionine metabolism - Mus musculus (mouse)	9:20907206-20959888:-	-2.53234	1.82288e-24	7.33654e-23
ENSMUSG00000064357	mt-Atp6	mitochondrially_encoded_ATP_synthase_6	GO:0050896|GO:0005215|GO:0005623|GO:0009987|GO:0005576|GO:0003824|GO:0032991|GO:0016020|GO:0032502|GO:0008152|GO:0031224|GO:0043227|GO:0031090|GO:0016787|GO:0071704|GO:0043229|GO:0006807|GO:0009058|GO:0005622|GO:0006950|GO:0043234|GO:1903561|GO:0044237|GO:0022857|GO:0070062|GO:0006793|GO:0006810|GO:0045259|GO:0046483|GO:0005737|GO:0033177|GO:0055093|GO:1901360|GO:0022891|GO:0044249|GO:0055085|GO:…	response to stimulus|transporter activity|cell|cellular process|extracellular region|catalytic activity|macromolecular complex|membrane|developmental process|metabolic process|intrinsic component of membrane|membrane-bounded organelle|organelle membrane|hydrolase activity|organic substance metabolic process|intracellular organelle|nitrogen compound metabolic process|biosynthetic process|intracell…	K02126	F-type H+-transporting ATPase subunit a[-]	mmu01100|mmu04714|mmu05016|mmu05010|mmu05012|mmu00190	Metabolic pathways - Mus musculus (mouse)|Thermogenesis - Mus musculus (mouse)|Huntington disease - Mus musculus (mouse)|Alzheimer disease - Mus musculus (mouse)|Parkinson disease - Mus musculus (mouse)|Oxidative phosphorylation - Mus musculus (mouse)	MT:7927-8607:+	-2.50864	2.03555e-24	8.17288e-23
ENSMUSG00000000078	Klf6	Kruppel_like_factor_6	GO:0050896|GO:0001071|GO:0005623|GO:0009987|GO:0005488|GO:0008152|GO:0003700|GO:0043227|GO:0019222|GO:0071704|GO:0043229|GO:0009893|GO:0050794|GO:0006807|GO:0009058|GO:0005622|GO:0043167|GO:0006950|GO:0051716|GO:0005515|GO:0044237|GO:0097159|GO:0006979|GO:0033554|GO:0046483|GO:0009611|GO:1901360|GO:0010035|GO:0044249|GO:0043169|GO:0003676|GO:0006725|GO:0031325|GO:0006139|GO:0051171|GO:0010243|GO:…	response to stimulus|nucleic acid binding transcription factor activity|cell|cellular process|binding|metabolic process|transcription factor activity, sequence-specific DNA binding|membrane-bounded organelle|regulation of metabolic process|organic substance metabolic process|intracellular organelle|positive regulation of metabolic process|regulation of cellular process|nitrogen compound metabolic…	-	-	-	-	13:5861489-5870393:+	1.853	2.18899e-24	8.768e-23
ENSMUSG00000024151	Msh2	mutS_homolog_2_E._coli_	GO:0022414|GO:0050896|GO:0005623|GO:0009987|GO:0023052|GO:0005488|GO:0000003|GO:0003824|GO:0002376|GO:0032991|GO:0016020|GO:0032502|GO:0008152|GO:0043227|GO:0006955|GO:0016787|GO:0019222|GO:0071704|GO:0048523|GO:0043229|GO:0009893|GO:0051321|GO:0050794|GO:0006807|GO:0005622|GO:0043167|GO:0097367|GO:0048609|GO:0016043|GO:0003006|GO:0009892|GO:0006950|GO:0044702|GO:0051716|GO:0043234|GO:0048856|GO:…	reproductive process|response to stimulus|cell|cellular process|signaling|binding|reproduction|catalytic activity|immune system process|macromolecular complex|membrane|developmental process|metabolic process|membrane-bounded organelle|immune response|hydrolase activity|regulation of metabolic process|organic substance metabolic process|negative regulation of cellular process|intracellular organel…	K08735	DNA mismatch repair protein MSH2[-]	mmu05200|mmu05210|mmu01524|mmu03430	Pathways in cancer - Mus musculus (mouse)|Colorectal cancer - Mus musculus (mouse)|Platinum drug resistance - Mus musculus (mouse)|Mismatch repair - Mus musculus (mouse)	17:87672330-87723713:+	-2.64446	2.20466e-24	8.80971e-23
ENSMUSG00000067698	Gm10220	predicted_gene_10220	-	-	-	-	-	-	5:26114764-26121421:-	5.1676	2.33915e-24	9.32492e-23
ENSMUSG00000028927	Padi2	peptidyl_arginine_deiminase_type_II	GO:0050896|GO:0005623|GO:0009987|GO:0005576|GO:0023052|GO:0005488|GO:0003824|GO:0002376|GO:0032991|GO:0007610|GO:0032502|GO:0008152|GO:0040011|GO:0043227|GO:0016787|GO:0019222|GO:0023051|GO:0050795|GO:0071704|GO:0048523|GO:0043229|GO:0050900|GO:0048870|GO:0009893|GO:0009605|GO:0048521|GO:0050794|GO:0000785|GO:0006807|GO:0009058|GO:0005622|GO:0043167|GO:0016043|GO:0040013|GO:0051716|GO:0002683|GO:…	response to stimulus|cell|cellular process|extracellular region|signaling|binding|catalytic activity|immune system process|macromolecular complex|behavior|developmental process|metabolic process|locomotion|membrane-bounded organelle|hydrolase activity|regulation of metabolic process|regulation of signaling|regulation of behavior|organic substance metabolic process|negative regulation of cellular …	-	-	-	-	4:140906344-140952586:+	2.25537	2.41585e-24	9.60789e-23
ENSMUSG00000023043	Krt18	keratin_18	GO:0050896|GO:0005623|GO:0009987|GO:0005576|GO:0005198|GO:0023052|GO:0005488|GO:0043227|GO:0048523|GO:0043229|GO:0050794|GO:0005622|GO:0051641|GO:0071944|GO:0016043|GO:0051716|GO:0005515|GO:1903561|GO:0097159|GO:0070062|GO:0006810|GO:0005737|GO:0007154|GO:0061024|GO:0008219|GO:0010256|GO:0007165|GO:0003676|GO:0051649|GO:0008104|GO:0010941|GO:0045184|GO:0031982|GO:0005882|GO:0097110|GO:0043231|GO:…	response to stimulus|cell|cellular process|extracellular region|structural molecule activity|signaling|binding|membrane-bounded organelle|negative regulation of cellular process|intracellular organelle|regulation of cellular process|intracellular|cellular localization|cell periphery|cellular component organization|cellular response to stimulus|protein binding|extracellular vesicle|organic cyclic …	K07604	type I keratin, acidic[-]	mmu04915	Estrogen signaling pathway - Mus musculus (mouse)	15:102028216-102032026:+	1.84851	2.48975e-24	9.85507e-23
ENSMUSG00000053560	Ier2	immediate_early_response_2	GO:0050896|GO:0005623|GO:0009987|GO:0005488|GO:0032502|GO:0040011|GO:0043227|GO:0043229|GO:0048870|GO:0005622|GO:0048856|GO:0097159|GO:0005737|GO:0048869|GO:0003676|GO:0071774|GO:0006928|GO:0043231|GO:0010033|GO:0007275|GO:0005634|GO:0007399|GO:0030154|GO:0003677|GO:0070848|GO:0022008|GO:0030182|GO:0048699	response to stimulus|cell|cellular process|binding|developmental process|locomotion|membrane-bounded organelle|intracellular organelle|cell motility|intracellular|anatomical structure development|organic cyclic compound binding|cytoplasm|cellular developmental process|nucleic acid binding|response to fibroblast growth factor|movement of cell or subcellular component|intracellular membrane-bounded…	-	-	-	-	8:84661331-84662852:-	1.93881	2.48702e-24	9.85507e-23
ENSMUSG00000046079	Lrrc8d	leucine_rich_repeat_containing_8D	GO:0005623|GO:0005488|GO:0016020|GO:0031224|GO:0043227|GO:0005789|GO:0031090|GO:0005886|GO:0043229|GO:0005622|GO:0071944|GO:0012505|GO:0005515|GO:0042175|GO:0006810|GO:0005783|GO:0005737|GO:0098588|GO:0043231|GO:0016021|GO:0006811	cell|binding|membrane|intrinsic component of membrane|membrane-bounded organelle|endoplasmic reticulum membrane|organelle membrane|plasma membrane|intracellular organelle|intracellular|cell periphery|endomembrane system|protein binding|nuclear outer membrane-endoplasmic reticulum membrane network|transport|endoplasmic reticulum|cytoplasm|bounding membrane of organelle|intracellular membrane-bound…	-	-	-	-	5:105699969-105832436:+	1.93896	2.71226e-24	1.07105e-22
ENSMUSG00000043262	Uevld	UEV_and_lactate_malate_dehyrogenase_domains	GO:0009987|GO:0005576|GO:0003824|GO:0008152|GO:0043227|GO:0071704|GO:0016491|GO:1903561|GO:0044237|GO:0070062|GO:0006810|GO:0019538|GO:0005975|GO:0055114|GO:0008104|GO:0045184|GO:0016614|GO:0031982|GO:0006082|GO:0043412|GO:0044267|GO:0015031|GO:0036211|GO:0016616|GO:0019752|GO:0006464	cellular process|extracellular region|catalytic activity|metabolic process|membrane-bounded organelle|organic substance metabolic process|oxidoreductase activity|extracellular vesicle|cellular metabolic process|extracellular exosome|transport|protein metabolic process|carbohydrate metabolic process|oxidation-reduction process|protein localization|establishment of protein localization|oxidoreducta…	-	-	-	-	7:46923216-46958518:-	-2.73506	2.74549e-24	1.08163e-22
ENSMUSG00000034311	Kif4	kinesin_family_member_4	GO:0005623|GO:0009987|GO:0005488|GO:0003824|GO:0032991|GO:0016020|GO:0008152|GO:0043227|GO:0016787|GO:0043229|GO:0005622|GO:0043167|GO:0097367|GO:0016043|GO:0043234|GO:0005515|GO:0036094|GO:0030496|GO:0097159|GO:0005737|GO:0005874|GO:0005875|GO:0001882|GO:0016817|GO:0008092|GO:0051301|GO:0003676|GO:0000166|GO:0006928|GO:0043168|GO:0007049|GO:0043231|GO:0006996|GO:0032403|GO:0022607|GO:0007017|GO:…	cell|cellular process|binding|catalytic activity|macromolecular complex|membrane|metabolic process|membrane-bounded organelle|hydrolase activity|intracellular organelle|intracellular|ion binding|carbohydrate derivative binding|cellular component organization|protein complex|protein binding|small molecule binding|midbody|organic cyclic compound binding|cytoplasm|microtubule|microtubule associated …	-	-	-	-	X:100625737-100727214:+	-2.66454	2.76453e-24	1.08658e-22
ENSMUSG00000018239	Zcchc10	zinc_finger_CCHC_domain_containing_10	GO:0005488|GO:0043167|GO:0005515|GO:0097159|GO:0043169|GO:0003676|GO:0046872|GO:0046914|GO:0008270	binding|ion binding|protein binding|organic cyclic compound binding|cation binding|nucleic acid binding|metal ion binding|transition metal ion binding|zinc ion binding	-	-	-	-	11:53324679-53333301:+	2.19374	2.81677e-24	1.10453e-22
ENSMUSG00000001962	Fam50a	family_with_sequence_similarity_50_member_A	GO:0005623|GO:0005488|GO:0043227|GO:0043229|GO:0005622|GO:0097159|GO:0003676|GO:0043231|GO:0005634|GO:0003723|GO:0005654|GO:0031981|GO:0044822	cell|binding|membrane-bounded organelle|intracellular organelle|intracellular|organic cyclic compound binding|nucleic acid binding|intracellular membrane-bounded organelle|nucleus|RNA binding|nucleoplasm|nuclear lumen|poly(A) RNA binding	-	-	-	-	X:74313033-74320149:+	1.93783	2.88994e-24	1.12771e-22
ENSMUSG00000033379	Atp6v0b	ATPase_H+_transporting_lysosomal_V0_subunit_B	GO:0005215|GO:0005623|GO:0009987|GO:0003824|GO:0032991|GO:0016020|GO:0031224|GO:0043227|GO:0031090|GO:0016787|GO:0043229|GO:0005622|GO:0012505|GO:0043234|GO:0022857|GO:0019725|GO:0006810|GO:0005737|GO:0098588|GO:0033177|GO:0022891|GO:0042592|GO:0055085|GO:0005774|GO:0016817|GO:0043231|GO:0005768|GO:0016021|GO:0034220|GO:0033179|GO:0033176|GO:0006811|GO:0016471|GO:0016818|GO:0055082|GO:0015075|GO:…	transporter activity|cell|cellular process|catalytic activity|macromolecular complex|membrane|intrinsic component of membrane|membrane-bounded organelle|organelle membrane|hydrolase activity|intracellular organelle|intracellular|endomembrane system|protein complex|transmembrane transporter activity|cellular homeostasis|transport|cytoplasm|bounding membrane of organelle|proton-transporting two-sec…	K03661	V-type H+-transporting ATPase 21kDa proteolipid subunit[-]	mmu01100|mmu05165|mmu05152|mmu04145|mmu00190|mmu04142|mmu05323|mmu04721	Metabolic pathways - Mus musculus (mouse)|Human papillomavirus infection - Mus musculus (mouse)|Tuberculosis - Mus musculus (mouse)|Phagosome - Mus musculus (mouse)|Oxidative phosphorylation - Mus musculus (mouse)|Lysosome - Mus musculus (mouse)|Rheumatoid arthritis - Mus musculus (mouse)|Synaptic vesicle cycle - Mus musculus (mouse)	4:117884326-117887333:-	1.92138	2.89605e-24	1.12771e-22
ENSMUSG00000038241	Cep250	centrosomal_protein_250	GO:0005623|GO:0009987|GO:0005576|GO:0005488|GO:0032991|GO:0032502|GO:0048646|GO:0043227|GO:0009653|GO:0043229|GO:0050794|GO:0005929|GO:0005622|GO:0051641|GO:0016043|GO:0042995|GO:0043234|GO:0048856|GO:0005515|GO:1903561|GO:0070062|GO:0005737|GO:0032886|GO:0019899|GO:0048869|GO:0008022|GO:0008104|GO:0031982|GO:0007049|GO:0019904|GO:0006996|GO:0030030|GO:0022607|GO:0007017|GO:0051128|GO:0033043|GO:…	cell|cellular process|extracellular region|binding|macromolecular complex|developmental process|anatomical structure formation involved in morphogenesis|membrane-bounded organelle|anatomical structure morphogenesis|intracellular organelle|regulation of cellular process|cilium|intracellular|cellular localization|cellular component organization|cell projection|protein complex|anatomical structure d…	-	-	-	-	2:155956458-155998900:+	-2.64561	2.89305e-24	1.12771e-22
ENSMUSG00000043155	Hpdl	4_hydroxyphenylpyruvate_dioxygenase_like	GO:0009987|GO:0005488|GO:0003824|GO:0008152|GO:0071704|GO:0006807|GO:0043167|GO:0016491|GO:0044237|GO:0051213|GO:1901360|GO:0043169|GO:0055114|GO:0006725|GO:0006082|GO:0006520|GO:0016701|GO:0046872|GO:0016702|GO:0009072|GO:0019752|GO:0003868	cellular process|binding|catalytic activity|metabolic process|organic substance metabolic process|nitrogen compound metabolic process|ion binding|oxidoreductase activity|cellular metabolic process|dioxygenase activity|organic cyclic compound metabolic process|cation binding|oxidation-reduction process|cellular aromatic compound metabolic process|organic acid metabolic process|cellular amino acid …	-	-	-	-	4:116819904-116821707:-	-3.75096	2.96116e-24	1.1504e-22
ENSMUSG00000059713	Rcan3	regulator_of_calcineurin_3	GO:0050896|GO:0005623|GO:0009987|GO:0023052|GO:0005488|GO:0008152|GO:0019222|GO:0023051|GO:0050794|GO:0005622|GO:0030234|GO:0051716|GO:0005515|GO:0036094|GO:0097159|GO:0005737|GO:0050790|GO:0007154|GO:0019208|GO:0009966|GO:0010646|GO:0008092|GO:0007165|GO:0000166|GO:0031013|GO:0019888|GO:1902531|GO:0035556|GO:0008597|GO:0050848|GO:0019932|GO:0048016|GO:0019722|GO:0070884|GO:0033173	response to stimulus|cell|cellular process|signaling|binding|metabolic process|regulation of metabolic process|regulation of signaling|regulation of cellular process|intracellular|enzyme regulator activity|cellular response to stimulus|protein binding|small molecule binding|organic cyclic compound binding|cytoplasm|regulation of catalytic activity|cell communication|phosphatase regulator activity…	-	-	-	-	4:135412308-135433853:-	-3.61686	3.04242e-24	1.17924e-22
ENSMUSG00000007827	Ankrd26	ankyrin_repeat_domain_26	GO:0050896|GO:0005623|GO:0009987|GO:0023052|GO:0005488|GO:0007610|GO:0032502|GO:0008152|GO:0040007|GO:0019222|GO:0023051|GO:0050795|GO:0071704|GO:0048523|GO:0043229|GO:0050794|GO:0005622|GO:0009892|GO:0051716|GO:0007631|GO:0045926|GO:0005515|GO:0048589|GO:0044237|GO:0040008|GO:0050793|GO:0023057|GO:0035264|GO:0045595|GO:0048638|GO:0006793|GO:0046621|GO:0009725|GO:0031324|GO:0035265|GO:0007154|GO:…	response to stimulus|cell|cellular process|signaling|binding|behavior|developmental process|metabolic process|growth|regulation of metabolic process|regulation of signaling|regulation of behavior|organic substance metabolic process|negative regulation of cellular process|intracellular organelle|regulation of cellular process|intracellular|negative regulation of metabolic process|cellular response…	-	-	-	-	6:118501308-118562226:-	-2.69188	3.42699e-24	1.32524e-22
ENSMUSG00000029822	Osbpl3	oxysterol_binding_protein_like_3	GO:0005623|GO:0005488|GO:0016020|GO:0043227|GO:0031090|GO:0005886|GO:0043229|GO:0005622|GO:0071944|GO:0012505|GO:0008289|GO:0005515|GO:0036094|GO:0097159|GO:0006810|GO:0005783|GO:0005737|GO:0005496|GO:0043178|GO:0010876|GO:0043231|GO:0005635|GO:0031965|GO:0005634|GO:0032934|GO:0048471|GO:0097038|GO:0005829|GO:0006869|GO:0015485	cell|binding|membrane|membrane-bounded organelle|organelle membrane|plasma membrane|intracellular organelle|intracellular|cell periphery|endomembrane system|lipid binding|protein binding|small molecule binding|organic cyclic compound binding|transport|endoplasmic reticulum|cytoplasm|steroid binding|alcohol binding|lipid localization|intracellular membrane-bounded organelle|nuclear envelope|nuclea…	-	-	-	-	6:50293330-50456201:-	-2.6212	3.52431e-24	1.35974e-22
ENSMUSG00000042369	Rbm45	RNA_binding_motif_protein_45	GO:0005623|GO:0009987|GO:0005488|GO:0032502|GO:0043227|GO:0043229|GO:0005622|GO:0048856|GO:0005515|GO:0036094|GO:0097159|GO:0005737|GO:0048869|GO:0003676|GO:0000166|GO:0043231|GO:0007275|GO:0005634|GO:0003723|GO:0005654|GO:0007399|GO:0030154|GO:0031981|GO:0044822	cell|cellular process|binding|developmental process|membrane-bounded organelle|intracellular organelle|intracellular|anatomical structure development|protein binding|small molecule binding|organic cyclic compound binding|cytoplasm|cellular developmental process|nucleic acid binding|nucleotide binding|intracellular membrane-bounded organelle|multicellular organism development|nucleus|RNA binding|n…	-	-	-	-	2:76369984-76383768:+	2.01871	3.67156e-24	1.4133e-22
ENSMUSG00000024887	Asah2	N_acylsphingosine_amidohydrolase_2	GO:0050896|GO:0005623|GO:0009987|GO:0005576|GO:0003824|GO:0016020|GO:0008152|GO:0031224|GO:0043227|GO:0016787|GO:0005886|GO:0071704|GO:0043229|GO:0006807|GO:0009058|GO:0005622|GO:0071944|GO:0044237|GO:0008283|GO:0009056|GO:0005737|GO:0044249|GO:0008219|GO:0006082|GO:0043231|GO:0006629|GO:0016810|GO:0010033|GO:0044255|GO:0016021|GO:0006066|GO:0006670|GO:0006665|GO:0016811|GO:0005739|GO:0016042|GO:…	response to stimulus|cell|cellular process|extracellular region|catalytic activity|membrane|metabolic process|intrinsic component of membrane|membrane-bounded organelle|hydrolase activity|plasma membrane|organic substance metabolic process|intracellular organelle|nitrogen compound metabolic process|biosynthetic process|intracellular|cell periphery|cellular metabolic process|cell proliferation|cat…	K12349	neutral ceramidase[3.5.1.23]	mmu01100|mmu04071|mmu00600	Metabolic pathways - Mus musculus (mouse)|Sphingolipid signaling pathway - Mus musculus (mouse)|Sphingolipid metabolism - Mus musculus (mouse)	19:31984654-32061469:-	-3.20848	4.50211e-24	1.72904e-22
ENSMUSG00000026479	Lamc2	laminin_gamma_2	GO:0005623|GO:0005576|GO:0005488|GO:0031012|GO:0032991|GO:0016020|GO:0005578|GO:0005605|GO:0005622|GO:0043167|GO:0097367|GO:0043256|GO:0071944|GO:0005615|GO:0005604|GO:0043234|GO:0005515|GO:0005737|GO:0008201|GO:0005539|GO:0005607|GO:0005938|GO:0043168|GO:0005610|GO:0048471	cell|extracellular region|binding|extracellular matrix|macromolecular complex|membrane|proteinaceous extracellular matrix|basal lamina|intracellular|ion binding|carbohydrate derivative binding|laminin complex|cell periphery|extracellular space|basement membrane|protein complex|protein binding|cytoplasm|heparin binding|glycosaminoglycan binding|laminin-2 complex|cell cortex|anion binding|laminin-5…	K06246	laminin, gamma 2[-]	mmu05200|mmu05165|mmu04151|mmu04510|mmu05145|mmu05146|mmu05222|mmu04512	Pathways in cancer - Mus musculus (mouse)|Human papillomavirus infection - Mus musculus (mouse)|PI3K-Akt signaling pathway - Mus musculus (mouse)|Focal adhesion - Mus musculus (mouse)|Toxoplasmosis - Mus musculus (mouse)|Amoebiasis - Mus musculus (mouse)|Small cell lung cancer - Mus musculus (mouse)|ECM-receptor interaction - Mus musculus (mouse)	1:153122756-153186447:-	2.00417	4.66817e-24	1.78872e-22
ENSMUSG00000028228	Cpne3	copine_III	GO:0050896|GO:0030054|GO:0005623|GO:0009987|GO:0005576|GO:0023052|GO:0005488|GO:0003824|GO:0016020|GO:0008152|GO:0040011|GO:0043227|GO:0005886|GO:0071704|GO:0043229|GO:0016740|GO:0048870|GO:0050794|GO:0005622|GO:0043167|GO:0071944|GO:0051716|GO:0008289|GO:0040017|GO:0030055|GO:0005515|GO:1903561|GO:0044237|GO:0040012|GO:0097159|GO:0070062|GO:0051272|GO:0006793|GO:0005737|GO:2000147|GO:0005912|GO:…	response to stimulus|cell junction|cell|cellular process|extracellular region|signaling|binding|catalytic activity|membrane|metabolic process|locomotion|membrane-bounded organelle|plasma membrane|organic substance metabolic process|intracellular organelle|transferase activity|cell motility|regulation of cellular process|intracellular|ion binding|cell periphery|cellular response to stimulus|lipid …	-	-	-	-	4:19519254-19570108:-	-2.59245	4.88268e-24	1.86665e-22
ENSMUSG00000030036	Mogs	mannosyl_oligosaccharide_glucosidase	GO:0005623|GO:0009987|GO:0005576|GO:0003824|GO:0016020|GO:0008152|GO:0031224|GO:0043227|GO:0005789|GO:0031090|GO:0016787|GO:0071704|GO:0043229|GO:0009058|GO:0005622|GO:0012505|GO:1903561|GO:0044237|GO:0042175|GO:0070062|GO:0005783|GO:0005737|GO:0098588|GO:0044249|GO:0019538|GO:0005975|GO:0006486|GO:0016798|GO:0031982|GO:0043231|GO:0016021|GO:0009100|GO:0043412|GO:0044267|GO:0070085|GO:0034645|GO:…	cell|cellular process|extracellular region|catalytic activity|membrane|metabolic process|intrinsic component of membrane|membrane-bounded organelle|endoplasmic reticulum membrane|organelle membrane|hydrolase activity|organic substance metabolic process|intracellular organelle|biosynthetic process|intracellular|endomembrane system|extracellular vesicle|cellular metabolic process|nuclear outer memb…	K01228	mannosyl-oligosaccharide glucosidase[3.2.1.106]	mmu01100|mmu04141|mmu00510	Metabolic pathways - Mus musculus (mouse)|Protein processing in endoplasmic reticulum - Mus musculus (mouse)|N-Glycan biosynthesis - Mus musculus (mouse)	6:83115496-83118898:+	-2.62148	4.94451e-24	1.88599e-22
ENSMUSG00000022390	Zc3h7b	zinc_finger_CCCH_type_containing_7B	GO:0005488|GO:0043167|GO:0005515|GO:0097159|GO:0043169|GO:0003676|GO:0003723|GO:0046872|GO:0044822	binding|ion binding|protein binding|organic cyclic compound binding|cation binding|nucleic acid binding|RNA binding|metal ion binding|poly(A) RNA binding	-	-	-	-	15:81744848-81796269:+	-2.71652	5.88052e-24	2.23793e-22
ENSMUSG00000034765	Dusp5	dual_specificity_phosphatase_5	GO:0050896|GO:0009987|GO:0023052|GO:0005488|GO:0003824|GO:0032502|GO:0008152|GO:0048646|GO:0016787|GO:0019222|GO:0023051|GO:0009653|GO:0071704|GO:0048523|GO:0050794|GO:0009892|GO:0051716|GO:0048856|GO:0005515|GO:0044237|GO:0023057|GO:0016788|GO:0006793|GO:0043086|GO:0048598|GO:0009888|GO:0050790|GO:0031324|GO:0007154|GO:0019538|GO:0001704|GO:0009966|GO:0010646|GO:0009968|GO:0007165|GO:0023014|GO:…	response to stimulus|cellular process|signaling|binding|catalytic activity|developmental process|metabolic process|anatomical structure formation involved in morphogenesis|hydrolase activity|regulation of metabolic process|regulation of signaling|anatomical structure morphogenesis|organic substance metabolic process|negative regulation of cellular process|regulation of cellular process|negative r…	K04459	dual specificity MAP kinase phosphatase[3.1.3.16 3.1.3.48]	mmu04010	MAPK signaling pathway - Mus musculus (mouse)	19:53529109-53542431:+	1.92198	6.2445e-24	2.37107e-22
ENSMUSG00000037239	Spred3	sprouty_related_EVH1_domain_containing_3	GO:0050896|GO:0009987|GO:0023052|GO:0016020|GO:0032502|GO:0023051|GO:0050794|GO:0051716|GO:0048856|GO:0007154|GO:0009966|GO:0010646|GO:0007165|GO:0007275	response to stimulus|cellular process|signaling|membrane|developmental process|regulation of signaling|regulation of cellular process|cellular response to stimulus|anatomical structure development|cell communication|regulation of signal transduction|regulation of cell communication|signal transduction|multicellular organism development	-	-	-	-	7:29158829-29169841:-	2.01368	6.60872e-24	2.50371e-22
ENSMUSG00000030802	Bckdk	branched_chain_ketoacid_dehydrogenase_kinase	GO:0005623|GO:0009987|GO:0005488|GO:0003824|GO:0032991|GO:0008152|GO:0043227|GO:0071704|GO:0043229|GO:0016740|GO:0006807|GO:0005622|GO:0043167|GO:0097367|GO:0043234|GO:0005515|GO:0044237|GO:0036094|GO:0009056|GO:0097159|GO:0006793|GO:0005737|GO:0019538|GO:0001882|GO:0000166|GO:0006082|GO:0006520|GO:0045239|GO:0043168|GO:0043231|GO:0016772|GO:0017076|GO:0009063|GO:0009081|GO:0001883|GO:0043412|GO:…	cell|cellular process|binding|catalytic activity|macromolecular complex|metabolic process|membrane-bounded organelle|organic substance metabolic process|intracellular organelle|transferase activity|nitrogen compound metabolic process|intracellular|ion binding|carbohydrate derivative binding|protein complex|protein binding|cellular metabolic process|small molecule binding|catabolic process|organic…	-	-	-	-	7:127904082-127910221:+	-2.77283	6.98118e-24	2.63886e-22
ENSMUSG00000054003	Tdrd9	tudor_domain_containing_9	GO:0022414|GO:0005623|GO:0009987|GO:0005488|GO:0000003|GO:0003824|GO:0032991|GO:0032502|GO:0008152|GO:0043227|GO:0016787|GO:0019222|GO:0071704|GO:0043229|GO:0051321|GO:0006807|GO:0005622|GO:0043167|GO:0097367|GO:0048609|GO:0016043|GO:0009892|GO:0044702|GO:0043046|GO:0048856|GO:0005515|GO:0044237|GO:0019953|GO:0036094|GO:0032259|GO:0097159|GO:0046483|GO:0005737|GO:1901360|GO:0001882|GO:0016817|GO:…	reproductive process|cell|cellular process|binding|reproduction|catalytic activity|macromolecular complex|developmental process|metabolic process|membrane-bounded organelle|hydrolase activity|regulation of metabolic process|organic substance metabolic process|intracellular organelle|meiotic cell cycle|nitrogen compound metabolic process|intracellular|ion binding|carbohydrate derivative binding|mu…	-	-	-	-	12:111971559-112068854:+	5.61011	7.0607e-24	2.66292e-22
ENSMUSG00000044066	Cep68	centrosomal_protein_68	GO:0030054|GO:0005623|GO:0009987|GO:0005488|GO:0043227|GO:0043229|GO:0005622|GO:0051641|GO:0016043|GO:0005515|GO:0005737|GO:0019899|GO:0008104|GO:0019904|GO:0043231|GO:0006996|GO:0007017|GO:0005634|GO:0019900|GO:0005654|GO:0034613|GO:0031023|GO:0005815|GO:0000226|GO:0007010|GO:0005856|GO:0005813|GO:0031981|GO:0015630|GO:0033365|GO:0051297|GO:0019901|GO:0010457	cell junction|cell|cellular process|binding|membrane-bounded organelle|intracellular organelle|intracellular|cellular localization|cellular component organization|protein binding|cytoplasm|enzyme binding|protein localization|protein domain specific binding|intracellular membrane-bounded organelle|organelle organization|microtubule-based process|nucleus|kinase binding|nucleoplasm|cellular protein …	-	-	-	-	11:20227037-20249429:-	-2.66768	7.34341e-24	2.76333e-22
ENSMUSG00000045312	Lhfpl2	lipoma_HMGIC_fusion_partner_like_2	GO:0016020|GO:0031224|GO:0016021	membrane|intrinsic component of membrane|integral component of membrane	-	-	-	-	13:94057796-94195409:+	1.95138	7.56094e-24	2.83882e-22
ENSMUSG00000051726	Kcnf1	potassium_voltage_gated_channel_subfamily_F_member_1	GO:0005215|GO:0005623|GO:0009987|GO:0032991|GO:0016020|GO:0031224|GO:0005886|GO:0050794|GO:0071944|GO:0016043|GO:0043234|GO:0022857|GO:0006810|GO:0022891|GO:0055085|GO:1902495|GO:0005887|GO:0098797|GO:0071804|GO:0031226|GO:0022607|GO:0016021|GO:0034765|GO:0034220|GO:0071805|GO:0006811|GO:0043269|GO:0006461|GO:0034702|GO:0015267|GO:0015075|GO:0008076|GO:0008324|GO:0051259|GO:0098655|GO:0006812|GO:…	transporter activity|cell|cellular process|macromolecular complex|membrane|intrinsic component of membrane|plasma membrane|regulation of cellular process|cell periphery|cellular component organization|protein complex|transmembrane transporter activity|transport|substrate-specific transmembrane transporter activity|transmembrane transport|transmembrane transporter complex|integral component of pla…	-	-	-	-	12:17172100-17176888:-	-2.82579	7.81017e-24	2.92585e-22
ENSMUSG00000037649	H2-DMa	histocompatibility_2_class_II_locus_DMa	GO:0050896|GO:0005623|GO:0009987|GO:0005576|GO:0005488|GO:0002376|GO:0032991|GO:0016020|GO:0032502|GO:0031224|GO:0043227|GO:0006955|GO:0045058|GO:0031090|GO:0007155|GO:0005886|GO:0002684|GO:0043229|GO:0050794|GO:0005622|GO:0009986|GO:0071944|GO:0012505|GO:0016043|GO:0006457|GO:0003823|GO:0043234|GO:0048856|GO:0005515|GO:1903561|GO:0050793|GO:0002682|GO:0002520|GO:0019882|GO:0070062|GO:1903706|GO:…	response to stimulus|cell|cellular process|extracellular region|binding|immune system process|macromolecular complex|membrane|developmental process|intrinsic component of membrane|membrane-bounded organelle|immune response|T cell selection|organelle membrane|cell adhesion|plasma membrane|positive regulation of immune system process|intracellular organelle|regulation of cellular process|intracellu…	K06752	major histocompatibility complex, class II[-]	mmu05168|mmu05166|mmu05169|mmu05152|mmu04145|mmu05164|mmu04514|mmu05322|mmu05145|mmu04659|mmu04640|mmu04612|mmu04658|mmu05150|mmu05323|mmu05416|mmu05320|mmu04940|mmu05140|mmu05332|mmu05321|mmu05330|mmu04672|mmu05310	Herpes simplex infection - Mus musculus (mouse)|Human T-cell leukemia virus 1 infection - Mus musculus (mouse)|Epstein-Barr virus infection - Mus musculus (mouse)|Tuberculosis - Mus musculus (mouse)|Phagosome - Mus musculus (mouse)|Influenza A - Mus musculus (mouse)|Cell adhesion molecules (CAMs) - Mus musculus (mouse)|Systemic lupus erythematosus - Mus musculus (mouse)|Toxoplasmosis - Mus muscul…	17:34135182-34139101:+	2.48757	8.78219e-24	3.28266e-22
ENSMUSG00000025869	Nop16	NOP16_nucleolar_protein	GO:0005623|GO:0005488|GO:0043227|GO:0043229|GO:0005622|GO:0097159|GO:0003676|GO:0043231|GO:0005634|GO:0003723|GO:0005730|GO:0042254|GO:0031981|GO:0042273|GO:0044822	cell|binding|membrane-bounded organelle|intracellular organelle|intracellular|organic cyclic compound binding|nucleic acid binding|intracellular membrane-bounded organelle|nucleus|RNA binding|nucleolus|ribosome biogenesis|nuclear lumen|ribosomal large subunit biogenesis|poly(A) RNA binding	-	-	-	-	13:54584185-54590090:-	1.83889	9.15563e-24	3.40707e-22
ENSMUSG00000026475	Rgs16	regulator_of_G_protein_signaling_16	GO:0050896|GO:0005623|GO:0009987|GO:0023052|GO:0005488|GO:0016020|GO:0008152|GO:0019222|GO:0005886|GO:0023051|GO:0048523|GO:0009893|GO:0050794|GO:0005622|GO:0071944|GO:0030234|GO:0051716|GO:0005515|GO:0023057|GO:0005737|GO:0050790|GO:0007154|GO:0043085|GO:0008047|GO:0009966|GO:0010646|GO:0009968|GO:0007165|GO:0007186|GO:0030695|GO:0051345|GO:0005096|GO:0045121|GO:0043547|GO:0043087	response to stimulus|cell|cellular process|signaling|binding|membrane|metabolic process|regulation of metabolic process|plasma membrane|regulation of signaling|negative regulation of cellular process|positive regulation of metabolic process|regulation of cellular process|intracellular|cell periphery|enzyme regulator activity|cellular response to stimulus|protein binding|negative regulation of sig…	-	-	-	-	1:153740349-153745468:+	1.90198	9.14551e-24	3.40707e-22
ENSMUSG00000074994	Qser1	glutamine_and_serine_rich_1	-	-	-	-	-	-	2:104754795-104816696:-	-2.85397	9.30724e-24	3.45583e-22
ENSMUSG00000040860	Crocc	ciliary_rootlet_coiled_coil_rootletin	GO:0005623|GO:0009987|GO:0005576|GO:0005198|GO:0005488|GO:0016020|GO:0043227|GO:0005886|GO:0043229|GO:0005929|GO:0005622|GO:0051641|GO:0071944|GO:0016043|GO:0042995|GO:0005515|GO:1903561|GO:0070062|GO:0051640|GO:0005737|GO:0048871|GO:0042592|GO:0035253|GO:0008092|GO:0051656|GO:0008104|GO:0001917|GO:0031982|GO:0007049|GO:0006996|GO:0045494|GO:0030030|GO:0007017|GO:0034613|GO:0031023|GO:0005815|GO:…	cell|cellular process|extracellular region|structural molecule activity|binding|membrane|membrane-bounded organelle|plasma membrane|intracellular organelle|cilium|intracellular|cellular localization|cell periphery|cellular component organization|cell projection|protein binding|extracellular vesicle|extracellular exosome|organelle localization|cytoplasm|multicellular organismal homeostasis|homeost…	-	-	-	-	4:141016637-141060550:-	-3.29518	1.01041e-23	3.74343e-22
ENSMUSG00000003779	Kif20a	kinesin_family_member_20A	GO:0005623|GO:0009987|GO:0005488|GO:0003824|GO:0032991|GO:0008152|GO:0000920|GO:0043227|GO:0016787|GO:0043229|GO:0005622|GO:0043167|GO:0097367|GO:0012505|GO:0016043|GO:0043234|GO:0005515|GO:0036094|GO:0030496|GO:0097159|GO:0006810|GO:0005737|GO:0005874|GO:0005794|GO:0005875|GO:0001882|GO:0016817|GO:0008092|GO:0019899|GO:0051301|GO:0000166|GO:0008104|GO:0045184|GO:0006928|GO:0043168|GO:0007049|GO:…	cell|cellular process|binding|catalytic activity|macromolecular complex|metabolic process|cell separation after cytokinesis|membrane-bounded organelle|hydrolase activity|intracellular organelle|intracellular|ion binding|carbohydrate derivative binding|endomembrane system|cellular component organization|protein complex|protein binding|small molecule binding|midbody|organic cyclic compound binding|…	-	-	-	-	18:34624624-34633265:+	-2.53892	1.23037e-23	4.5483e-22
ENSMUSG00000027646	Src	Rous_sarcoma_oncogene	GO:0022414|GO:0050896|GO:0005623|GO:0009987|GO:0005576|GO:0023052|GO:0045202|GO:0005488|GO:0000003|GO:0003824|GO:0002376|GO:0016020|GO:0032502|GO:0008152|GO:0040011|GO:0051707|GO:0044089|GO:0009607|GO:0043227|GO:0006955|GO:0031090|GO:0007155|GO:0019222|GO:0005886|GO:0023051|GO:0009653|GO:0071704|GO:0048523|GO:0043229|GO:0016740|GO:0051050|GO:0048870|GO:0009893|GO:0009605|GO:0050794|GO:0006807|GO:…	reproductive process|response to stimulus|cell|cellular process|extracellular region|signaling|synapse|binding|reproduction|catalytic activity|immune system process|membrane|developmental process|metabolic process|locomotion|response to other organism|positive regulation of cellular component biogenesis|response to biotic stimulus|membrane-bounded organelle|immune response|organelle membrane|cell…	K05704	tyrosine-protein kinase Src[2.7.10.2]	mmu05168|mmu04144|mmu05163|mmu05203|mmu04810|mmu04015|mmu05167|mmu05205|mmu04510|mmu04062|mmu04360|mmu05152|mmu04530|mmu05161|mmu04921|mmu05418|mmu04915|mmu04926|mmu04750|mmu04611|mmu04919|mmu04625|mmu01522|mmu04727|mmu04912|mmu04012|mmu04540|mmu01521|mmu05100|mmu04520|mmu04917|mmu04137|mmu04370|mmu05219	Herpes simplex infection - Mus musculus (mouse)|Endocytosis - Mus musculus (mouse)|Human cytomegalovirus infection - Mus musculus (mouse)|Viral carcinogenesis - Mus musculus (mouse)|Regulation of actin cytoskeleton - Mus musculus (mouse)|Rap1 signaling pathway - Mus musculus (mouse)|Kaposi sarcoma-associated herpesvirus infection - Mus musculus (mouse)|Proteoglycans in cancer - Mus musculus (mous…	2:157418444-157471862:+	1.84675	1.27842e-23	4.71554e-22
ENSMUSG00000021127	Zfp36l1	zinc_finger_protein_36_C3H_type_like_1	GO:0022414|GO:0005623|GO:0009987|GO:0005488|GO:0000003|GO:0002376|GO:0032502|GO:0008152|GO:0040007|GO:0043227|GO:0007155|GO:0019222|GO:0009653|GO:0071704|GO:0043229|GO:0050794|GO:0006807|GO:0009058|GO:0005622|GO:0043167|GO:0003006|GO:0044702|GO:0048856|GO:0005515|GO:0048589|GO:0044237|GO:0008283|GO:0002520|GO:0009056|GO:0097159|GO:0035264|GO:0001892|GO:0035295|GO:0060710|GO:0048598|GO:0046483|GO:…	reproductive process|cell|cellular process|binding|reproduction|immune system process|developmental process|metabolic process|growth|membrane-bounded organelle|cell adhesion|regulation of metabolic process|anatomical structure morphogenesis|organic substance metabolic process|intracellular organelle|regulation of cellular process|nitrogen compound metabolic process|biosynthetic process|intracellu…	K18753	butyrate response factor[-]	mmu04218	Cellular senescence - Mus musculus (mouse)	12:80107760-80113013:-	1.88847	1.28222e-23	4.71919e-22
ENSMUSG00000026683	Nuf2	NUF2_NDC80_kinetochore_complex_component_homolog_S._cerevisiae_	GO:0005623|GO:0009987|GO:0005488|GO:0032991|GO:0016020|GO:0043227|GO:0043229|GO:0005622|GO:0016043|GO:0043234|GO:0005515|GO:0007059|GO:0051301|GO:0000776|GO:0007049|GO:0043231|GO:0006996|GO:0031262|GO:0005634|GO:0007067|GO:0000777|GO:1903047|GO:0005694|GO:0000278|GO:0008608|GO:0000775|GO:0000793|GO:0000779	cell|cellular process|binding|macromolecular complex|membrane|membrane-bounded organelle|intracellular organelle|intracellular|cellular component organization|protein complex|protein binding|chromosome segregation|cell division|kinetochore|cell cycle|intracellular membrane-bounded organelle|organelle organization|Ndc80 complex|nucleus|mitotic nuclear division|condensed chromosome kinetochore|mito…	-	-	-	-	1:169497934-169531464:-	-2.71682	1.40513e-23	5.16022e-22
ENSMUSG00000047434	Xxylt1	xyloside_xylosyltransferase_1	GO:0005623|GO:0003824|GO:0016020|GO:0008152|GO:0031224|GO:0043227|GO:0005789|GO:0031090|GO:0043229|GO:0016740|GO:0005622|GO:0012505|GO:0042175|GO:0005783|GO:0005737|GO:0098588|GO:0016757|GO:0043231|GO:0016021|GO:0016763	cell|catalytic activity|membrane|metabolic process|intrinsic component of membrane|membrane-bounded organelle|endoplasmic reticulum membrane|organelle membrane|intracellular organelle|transferase activity|intracellular|endomembrane system|nuclear outer membrane-endoplasmic reticulum membrane network|endoplasmic reticulum|cytoplasm|bounding membrane of organelle|transferase activity, transferring …	-	-	-	-	16:30955627-31081432:-	-2.97062	1.62563e-23	5.95698e-22
ENSMUSG00000055200	Sertad3	SERTA_domain_containing_3	GO:0005623|GO:0009987|GO:0005488|GO:0008152|GO:0040007|GO:0043227|GO:0019222|GO:0071704|GO:0048523|GO:0043229|GO:0009893|GO:0050794|GO:0006807|GO:0009058|GO:0005622|GO:0016043|GO:0016049|GO:0045926|GO:0005515|GO:0044237|GO:0040008|GO:0046483|GO:0005737|GO:1901360|GO:0044249|GO:0030308|GO:0006725|GO:0031325|GO:0006139|GO:0051171|GO:0043231|GO:0001558|GO:0031323|GO:0051128|GO:0005634|GO:0010468|GO:…	cell|cellular process|binding|metabolic process|growth|membrane-bounded organelle|regulation of metabolic process|organic substance metabolic process|negative regulation of cellular process|intracellular organelle|positive regulation of metabolic process|regulation of cellular process|nitrogen compound metabolic process|biosynthetic process|intracellular|cellular component organization|cell growt…	-	-	-	-	7:27473768-27477364:+	2.16347	1.65553e-23	6.05334e-22
ENSMUSG00000023961	Enpp4	ectonucleotide_pyrophosphatase_phosphodiesterase_4	GO:0050896|GO:0005623|GO:0009987|GO:0005576|GO:0005488|GO:0003824|GO:0016020|GO:0008152|GO:0031224|GO:0043227|GO:0016787|GO:0005886|GO:0071704|GO:0009605|GO:0006807|GO:0043167|GO:0071944|GO:0006950|GO:1903561|GO:0044237|GO:0009056|GO:0070062|GO:0046483|GO:0009611|GO:1901360|GO:0043169|GO:0016817|GO:0006725|GO:0006139|GO:0031982|GO:0050878|GO:0016021|GO:0050820|GO:0007599|GO:0030193|GO:0046872|GO:…	response to stimulus|cell|cellular process|extracellular region|binding|catalytic activity|membrane|metabolic process|intrinsic component of membrane|membrane-bounded organelle|hydrolase activity|plasma membrane|organic substance metabolic process|response to external stimulus|nitrogen compound metabolic process|ion binding|cell periphery|response to stress|extracellular vesicle|cellular metaboli…	K18424	ectonucleotide pyrophosphatase/phosphodiesterase family member 4[3.6.1.29]	mmu00230	Purine metabolism - Mus musculus (mouse)	17:44096308-44105809:-	-2.76857	1.75648e-23	6.40847e-22
ENSMUSG00000001622	Csn3	casein_kappa	GO:0005576|GO:0005488|GO:0032502|GO:0005615|GO:0048856|GO:0005515|GO:0006810|GO:0048732|GO:0007275|GO:0048513|GO:0050878|GO:0031647|GO:0050821|GO:0007595|GO:0046903|GO:0007589|GO:0030879	extracellular region|binding|developmental process|extracellular space|anatomical structure development|protein binding|transport|gland development|multicellular organism development|animal organ development|regulation of body fluid levels|regulation of protein stability|protein stabilization|lactation|secretion|body fluid secretion|mammary gland development	-	-	-	-	5:87925579-87932665:+	2.19676	1.82399e-23	6.64036e-22
ENSMUSG00000022033	Pbk	PDZ_binding_kinase	GO:0050896|GO:0005623|GO:0009987|GO:0023052|GO:0005488|GO:0003824|GO:0008152|GO:0043227|GO:0019222|GO:0023051|GO:0071704|GO:0048523|GO:0043229|GO:0016740|GO:0009605|GO:0050794|GO:0005622|GO:0043167|GO:0097367|GO:0009892|GO:0006950|GO:0051716|GO:0005515|GO:0044237|GO:0036094|GO:0023057|GO:0009056|GO:0097159|GO:0006793|GO:0033554|GO:0009611|GO:0031324|GO:0006952|GO:0007154|GO:0019538|GO:0001882|GO:…	response to stimulus|cell|cellular process|signaling|binding|catalytic activity|metabolic process|membrane-bounded organelle|regulation of metabolic process|regulation of signaling|organic substance metabolic process|negative regulation of cellular process|intracellular organelle|transferase activity|response to external stimulus|regulation of cellular process|intracellular|ion binding|carbohydra…	-	-	-	-	14:65805837-65817822:+	-2.61567	1.91282e-23	6.94865e-22
ENSMUSG00000073117	Gm7347	predicted_gene_7347	-	-	-	-	-	-	5:26051883-26058581:-	5.09165	2.07786e-23	7.53191e-22
[truncated: 16,320 more rows]

## Sheet: Supplementary Table3
Supplementary Table 3. The transcriptomes of orthotopic H22 tumors treated with ATO or PBS
[truncated: 19,727 more rows]
